# Supplementary material for: Differential mRNA and long noncoding RNA expression profiles in pediatric B-cell acute lymphoblastic leukemia patients
Source: BMC Pediatr. 2022 Jan 3;22:10. doi: 10.1186/s12887-021-03073-5 (PMC8722040; doi:10.1186/s12887-021-03073-5)
Supplement: Supplementary file 1 — Additional file 1: Table S1. The main clinical and laboratory features of all included samples in the study. Table S2. All significantly upregulated and downregulated long non-coding RNAs. Table S3. All significantly upregulated and downregulated mRNAs. Table S4. The primers used by RT-qPCR. Table S5. Correlation of co-expression network between lncRNA and mRNA. Table S6. Summary of related work on lncRNAs in B-ALL. [file 12887_2021_3073_MOESM1_ESM.xlsx]

## Sheet: Table S1
TABLE S1 The main clinical and laboratory features of all included samples in the study
Number	Gender	Age(years)	Pro-B lymphocytes occupy the proportion of nuclear cells	ALL typing	Fusion gene
1	M	2	NA	B-Cell ALL	E2A-PBX1
2	M	2	0.4947	B-Cell ALL	E2A-PBX1
3	F	10	0.782	B-Cell ALL	E2A-PBX1
4	F	2	0.6765	B-Cell ALL	TEL-AML1
5	F	4	0.4808	B-Cell ALL	TEL-AML1
6	M	3	0.8447	B-Cell ALL	TEL-AML1
7	F	4	0.8704	B-Cell ALL	NA
8	F	3	0.8996	B-Cell ALL	NA
9	M	3	0.7742	B-Cell ALL	NA
10	F	5	0.4	B-Cell ALL	NA
1	F	12		Control
2	F	12		Control
3	F	11		Control
4	F	11		Control
5	F	6		Control
6	F	1		Control
7	M	6		Control
8	M	12		Control
9	M	12		Control
10	M	15		Control

## Sheet: Table S2
TABLE S2 All significantly upregulated and downregulated long non-coding RNAs
id	log2(fc)	P-Value	FDR	Symbol
ENST00000473898	12.2857	1.41848e-05	0.000486126	TAFA5
ENST00000534817	11.4257	0.000517954	0.00824558	OVCH2
ENST00000649077	11.2656	3.89457e-05	0.00110788	AC207130.1
ENST00000653485	11.1966	1.24366e-05	0.000437937	AL591378.1
MSTRG.8726.2	10.8788	1.27263e-13	1.09174e-10	-
MSTRG.14224.1	10.7903	6.86988e-14	6.79556e-11	-
MSTRG.14307.11	10.7228	5.97942e-12	2.28288e-09	-
MSTRG.32788.6	10.7147	5.11986e-18	5.57092e-14	-
ENST00000421323	10.5859	5.17689e-05	0.00136723	AC018462.1
ENST00000454137	10.5755	8.36206e-06	0.000319663	MSH6
MSTRG.22012.1	10.3587	1.48179e-05	0.000502284	-
ENST00000469437	10.2216	6.19473e-08	5.81076e-06	LRRC3B
MSTRG.27994.5	10.2046	8.91406e-17	3.87975e-13	-
ENST00000662821	10.1972	9.15436e-06	0.000342887	AL713998.1
MSTRG.17224.1	10.1737	4.48961e-07	3.01336e-05	-
MSTRG.13057.1	10.0928	5.18119e-06	0.000221955	-
MSTRG.22073.6	9.95565	1.04933e-10	2.46217e-08	-
MSTRG.22087.7	9.82496	3.13444e-17	1.70529e-13	-
MSTRG.14655.1	9.78872	2.02525e-05	0.000647189	-
MSTRG.27994.2	9.77972	3.9541e-06	0.000177056	-
ENST00000562826	9.69174	6.6086e-05	0.00168798	ITGA11
MSTRG.27994.1	9.60455	2.48241e-11	7.71745e-09	-
MSTRG.21740.1	9.54077	3.45791e-06	0.00015943	-
MSTRG.17226.1	9.53138	1.53417e-06	8.23535e-05	-
ENST00000657473	9.51175	7.94735e-07	4.76447e-05	LINC01013
MSTRG.30466.1	9.49985	7.07118e-10	1.31524e-07	-
ENST00000413510	9.44087	3.30369e-05	0.000965033	DLEU1
ENST00000591141	9.35755	0.00283732	0.0302824	AC007998.3
ENST00000533002	9.33762	3.62629e-05	0.00104524	RASSF10-DT
ENST00000376682	9.30834	0.000100691	0.00232862	ADGRD1
MSTRG.24928.6	9.29002	0.000731779	0.0107529	-
ENST00000518261	9.2738	0.00143533	0.0181287	XKR4
MSTRG.30140.1	9.27263	2.07949e-10	4.66535e-08	-
MSTRG.12147.1	9.27146	0.000365807	0.00633799	-
MSTRG.20153.1	9.26562	1.8819e-06	9.59107e-05	-
ENST00000569431	9.25225	6.3288e-12	2.37461e-09	AC008060.4
ENST00000504230	9.2384	0.00046665	0.00759048	LINC00958
MSTRG.24789.1	9.1768	9.62358e-11	2.30141e-08	-
ENST00000425966	9.12326	6.66407e-08	6.17121e-06	AC018462.1
MSTRG.32794.1	9.12153	0.000632837	0.00963737	-
MSTRG.11728.1	9.09276	3.76587e-07	2.63514e-05	-
MSTRG.17238.1	9.08015	2.26965e-05	0.000713758	-
ENST00000612456	9.04049	7.87834e-05	0.00193727	AC104237.2
MSTRG.9744.2	9.02191	8.71732e-05	0.00209158	-
MSTRG.30462.1	9.01903	6.94734e-22	1.51188e-17	-
ENST00000649127	9.00843	0.00196117	0.02275	LINC01139
MSTRG.170.2	9.00773	0.000833331	0.0118996	-
MSTRG.15199.2	8.94586	2.18766e-08	2.45402e-06	-
MSTRG.32788.4	8.89178	7.32673e-13	4.30931e-10	-
MSTRG.26282.1	8.88264	3.73569e-05	0.00106969	-
MSTRG.4475.8	8.79982	2.67724e-09	3.99056e-07	-
ENST00000654494	8.7879	0.00225778	0.0254258	AL591501.1
MSTRG.30454.1	8.77917	7.69024e-10	1.41826e-07	-
MSTRG.4097.1	8.77149	2.15742e-05	0.000683403	-
ENST00000670405	8.7039	0.00247744	0.0272155	AL591501.1
MSTRG.27499.3	8.68124	9.63485e-09	1.21903e-06	-
MSTRG.12145.1	8.66534	0.000118363	0.00265002	-
MSTRG.30465.1	8.64386	7.69081e-11	1.96903e-08	-
ENST00000523367	8.62571	0.000421969	0.00705291	NKAIN3
MSTRG.24789.3	8.59246	2.48381e-13	1.74363e-10	-
ENST00000494091	8.5727	5.13734e-06	0.000220511	LCN6
MSTRG.27998.1	8.56605	0.00239212	0.0265672	-
MSTRG.8219.3	8.55459	1.53447e-11	5.03745e-09	-
MSTRG.4943.21	8.53669	9.34134e-11	2.30141e-08	-
MSTRG.2607.1	8.52982	1.05221e-10	2.46217e-08	-
MSTRG.30459.1	8.48583	4.36698e-16	1.35763e-12	-
MSTRG.13054.1	8.47843	0.000187786	0.00375952	-
MSTRG.32788.2	8.42813	1.58651e-17	1.15085e-13	-
MSTRG.12142.1	8.42626	0.0054439	0.0485533	-
ENST00000519400	8.41926	0.00536448	0.0480222	AC008632.1
ENST00000457478	8.41181	1.69792e-08	1.98656e-06	LINC01250
MSTRG.28877.5	8.39518	0.000271632	0.00500529	-
ENST00000670882	8.36632	2.60061e-07	1.9618e-05	AJ009632.2
MSTRG.7607.1	8.36274	9.53287e-11	2.30141e-08	-
MSTRG.29904.2	8.34074	3.34056e-05	0.000974494	-
MSTRG.8075.3	8.33539	3.36442e-07	2.39824e-05	-
ENST00000658272	8.33092	0.00421664	0.0405312	AL713998.1
MSTRG.29837.3	8.32316	9.94842e-09	1.24424e-06	-
MSTRG.18103.4	8.28077	9.55672e-08	8.38602e-06	-
ENST00000657893	8.27146	1.65498e-05	0.000548184	AC012101.2
ENST00000665105	8.27146	0.00463822	0.0435391	HAR1B
ENST00000563647	8.24317	0.000225473	0.00433458	AL049838.1
MSTRG.4084.1	8.22038	5.94001e-11	1.57642e-08	-
MSTRG.27624.1	8.21998	2.63898e-09	3.96066e-07	-
ENST00000661099	8.19476	7.52868e-06	0.000293611	LINC01013
ENST00000622836	8.18982	0.00162665	0.0198426	PCDHGC3
MSTRG.25256.1	8.16892	1.03425e-08	1.28614e-06	-
ENST00000670317	8.16491	8.226e-06	0.000315589	AP005273.2
MSTRG.28785.2	8.15987	0.000688388	0.0102188	-
MSTRG.5029.2	8.15381	1.50703e-06	8.11784e-05	-
ENST00000596283	8.12412	1.17021e-08	1.43876e-06	LINC01224
MSTRG.24616.2	8.11374	1.2876e-05	0.00045013	-
MSTRG.8221.1	8.11201	5.60623e-11	1.50621e-08	-
ENST00000662299	8.10205	0.00025272	0.00472481	Z97192.4
ENST00000649681	8.10154	6.97371e-08	6.43006e-06	LINC01139
ENST00000664357	8.09474	8.96452e-09	1.16818e-06	LINC02363
MSTRG.4092.1	8.08037	1.24764e-09	2.15485e-07	-
MSTRG.32433.1	8.05069	1.13188e-06	6.33964e-05	-
ENST00000418924	8.04985	0.000286514	0.00524842	RIN3
ENST00000654106	8.01681	2.38537e-05	0.000741579	LINC01013
ENST00000648691	7.98299	0.00125519	0.0162883	AC020907.1
ENST00000491498	7.9431	0.000399489	0.00675499	STAG3
MSTRG.4094.1	7.93958	0.00354799	0.0357626	-
MSTRG.30137.13	7.92961	2.22467e-10	4.94013e-08	-
MSTRG.32728.1	7.91289	0.00423957	0.0406618	-
MSTRG.4087.1	7.89102	4.98979e-11	1.37453e-08	-
MSTRG.4090.1	7.887	3.35756e-08	3.47939e-06	-
ENST00000665499	7.87856	5.54824e-07	3.59347e-05	AL591501.1
MSTRG.32788.5	7.873	1.58808e-09	2.67906e-07	-
MSTRG.4093.1	7.85487	2.40152e-10	5.27899e-08	-
MSTRG.30261.1	7.85175	2.2151e-09	3.49311e-07	-
ENST00000460130	7.83899	2.52069e-05	0.000775363	TCL6
MSTRG.14663.1	7.835	8.56129e-07	5.04907e-05	-
MSTRG.9641.1	7.81378	0.00266335	0.0288357	-
MSTRG.27994.3	7.80735	1.40064e-13	1.12892e-10	-
MSTRG.22073.5	7.77505	1.22384e-13	1.09174e-10	-
ENST00000605503	7.77479	4.98601e-07	3.26824e-05	ACTG1P22
MSTRG.26280.1	7.756	0.00315673	0.032635	-
MSTRG.5029.1	7.72716	4.63109e-07	3.08201e-05	-
ENST00000660058	7.7211	0.000653818	0.00984664	LINC01013
ENST00000638236	7.71699	2.31121e-05	0.000722653	AC093390.2
ENST00000657545	7.71425	0.00366542	0.0365881	LINC00426
ENST00000378120	7.69403	1.37459e-12	7.47846e-10	BLACE
ENST00000665540	7.65821	6.85597e-05	0.00173892	AL591501.1
MSTRG.24825.1	7.63662	0.000557255	0.00874331	-
ENST00000615734	7.63662	0.00133594	0.0170614	AC090206.1
ENST00000401499	7.61789	3.26922e-10	6.7757e-08	AC008060.1
MSTRG.27994.6	7.60856	0.000255435	0.00476739	-
MSTRG.4085.2	7.58346	2.42667e-13	1.74363e-10	-
ENST00000481537	7.58026	0.00372664	0.0369472	SH2D4B
ENST00000666227	7.56986	2.94922e-05	0.000882819	AL096706.1
ENST00000665800	7.56986	0.0012897	0.0166356	AC116317.1
ENST00000666873	7.54535	2.152e-06	0.000107166	AL713998.1
MSTRG.11729.1	7.53916	0.000453892	0.00744355	-
MSTRG.32788.1	7.49331	7.87283e-16	1.71329e-12	-
MSTRG.4080.1	7.48747	1.20635e-15	2.38659e-12	-
MSTRG.17745.5	7.46395	9.10647e-13	5.21513e-10	-
ENST00000472377	7.45121	2.2571e-09	3.53374e-07	FBLN7
MSTRG.17749.1	7.44708	2.85633e-06	0.000135719	-
MSTRG.17873.3	7.42869	4.79585e-12	1.93273e-09	-
ENST00000492363	7.42626	0.00436979	0.0416172	CASP10
ENST00000456341	7.4159	9.50106e-06	0.000351039	DCHS2
ENST00000474430	7.40939	1.78277e-05	0.000581658	TRIM46
ENST00000669660	7.39232	0.00390103	0.0383256	FAM66D
MSTRG.28272.1	7.3634	2.05474e-08	2.35343e-06	-
ENST00000666379	7.33985	7.78246e-05	0.00192221	CASC15
MSTRG.3299.2	7.33092	1.66368e-05	0.000549394	-
MSTRG.12735.2	7.2987	0.000120678	0.00267498	-
ENST00000566303	7.27612	0.000456868	0.00748109	ADAMTS7
MSTRG.2603.1	7.26679	2.2674e-08	2.50473e-06	-
MSTRG.1533.1	7.24793	1.07142e-07	9.25245e-06	-
ENST00000631653	7.24793	0.000178722	0.00362475	AC100797.5
ENST00000650929	7.2384	0.00447225	0.0422843	AC116317.1
MSTRG.29917.1	7.22707	9.50597e-11	2.30141e-08	-
ENST00000660755	7.21445	4.40637e-08	4.39869e-06	AL713998.1
MSTRG.11726.1	7.2062	2.00762e-07	1.60036e-05	-
MSTRG.28278.1	7.17991	1.46755e-05	0.000499011	-
MSTRG.20818.2	7.16993	3.46861e-05	0.00100511	-
MSTRG.32431.1	7.16867	9.17189e-10	1.66332e-07	-
ENST00000652167	7.15987	0.00239719	0.0265672	FAM153CP
MSTRG.17745.4	7.15157	2.06282e-16	7.48185e-13	-
MSTRG.25042.1	7.14522	8.39191e-11	2.11217e-08	-
MSTRG.29124.2	7.13545	7.0584e-06	0.000281328	-
MSTRG.1525.1	7.13186	1.20283e-08	1.47057e-06	-
ENST00000477066	7.12928	0.00105614	0.0141827	SRC
MSTRG.29927.1	7.12412	3.94512e-07	2.73419e-05	-
ENST00000567168	7.12293	0.000116484	0.00262143	LINC01922
MSTRG.22629.5	7.11988	2.51584e-07	1.92766e-05	-
ENST00000637996	7.08746	0.00420633	0.0404856	AL356234.3
ENST00000668236	7.08443	0.000191919	0.00382117	AC000065.1
ENST00000673729	7.04439	0.00290391	0.0308117	SNHG5
ENST00000524139	7.04257	2.10565e-07	1.66026e-05	DLGAP2
MSTRG.24710.13	7.0184	1.96923e-12	9.73966e-10	-
MSTRG.3299.1	7.01123	2.59124e-07	1.9618e-05	-
MSTRG.27598.2	6.98641	0.000321167	0.00570085	-
MSTRG.5502.2	6.98331	5.67732e-13	3.43194e-10	-
MSTRG.23791.2	6.97564	7.74416e-08	7.02202e-06	-
ENST00000434037	6.96578	2.60528e-07	1.9618e-05	GTF2IP7
MSTRG.22108.1	6.96482	4.30675e-10	8.59849e-08	-
ENST00000563761	6.94753	9.48089e-06	0.000351039	AC021087.4
ENST00000630916	6.90689	0.00206697	0.0236371	AC060814.4
MSTRG.7585.1	6.89966	4.57634e-09	6.38399e-07	-
MSTRG.23834.1	6.89805	2.21776e-08	2.47502e-06	-
ENST00000607272	6.88086	1.02875e-14	1.39923e-11	MSH6
MSTRG.11732.1	6.84549	0.000304516	0.00548128	-
MSTRG.7584.1	6.82972	1.03148e-09	1.82496e-07	-
MSTRG.23783.1	6.81086	8.80173e-05	0.00209795	-
MSTRG.9717.1	6.81057	0.000185186	0.00371772	-
MSTRG.4077.1	6.79442	1.06916e-06	6.09086e-05	-
ENST00000638439	6.79051	2.94983e-09	4.33744e-07	RPL23AP49
ENST00000623395	6.7879	3.38682e-06	0.000156817	C12orf77
MSTRG.32788.3	6.76694	3.17852e-15	4.94078e-12	-
MSTRG.22930.2	6.74205	3.21596e-10	6.72939e-08	-
ENST00000663902	6.73697	0.00188443	0.022191	LINC00958
ENST00000667400	6.72792	0.00510427	0.0462445	LINC01719
MSTRG.17840.1	6.72338	0.000251635	0.00471301	-
ENST00000609424	6.7211	1.58605e-05	0.00053083	AP000864.2
MSTRG.29898.13	6.71719	4.74681e-10	9.22321e-08	-
ENST00000660522	6.71425	0.00361753	0.036293	AC107294.2
ENST00000444629	6.69813	1.01463e-05	0.000372978	SLC8A1-AS1
MSTRG.29898.3	6.67847	9.4958e-07	5.55504e-05	-
MSTRG.29906.1	6.65105	1.30435e-13	1.09174e-10	-
MSTRG.21266.1	6.64482	4.62651e-10	9.07829e-08	-
MSTRG.28557.1	6.63774	2.08169e-12	1.0067e-09	-
MSTRG.7580.3	6.61672	2.92901e-05	0.000879187	-
MSTRG.27994.8	6.61471	2.98465e-05	0.000890973	-
MSTRG.2638.6	6.59924	1.80411e-13	1.40218e-10	-
MSTRG.29935.3	6.58346	0.00014386	0.00303949	-
MSTRG.29903.1	6.56628	4.3991e-09	6.21644e-07	-
ENST00000413238	6.53916	0.00183844	0.0218029	LINC00689
ENST00000355430	6.53916	0.00471939	0.0440598	COLCA1
MSTRG.20541.1	6.53	2.0829e-08	2.36536e-06	-
MSTRG.17747.1	6.52291	2.48922e-08	2.72213e-06	-
MSTRG.30575.7	6.52244	0.000374887	0.00642892	-
MSTRG.26608.1	6.50696	0.000205445	0.00403814	-
MSTRG.15188.1	6.50232	3.32153e-07	2.38558e-05	-
MSTRG.30583.1	6.46294	0.00228827	0.025735	-
MSTRG.19820.1	6.44956	1.69905e-12	8.59875e-10	-
MSTRG.31660.1	6.44294	6.34994e-07	3.99385e-05	-
ENST00000650512	6.43463	0.000222135	0.00428175	AC105450.1
ENST00000600643	6.43185	5.03914e-06	0.000218357	LINC01224
MSTRG.7580.1	6.41749	1.63055e-10	3.69625e-08	-
MSTRG.21978.1	6.41665	0.000853302	0.0120969	-
MSTRG.3361.14	6.40939	7.31544e-05	0.00184045	-
MSTRG.4228.1	6.37861	1.2579e-08	1.5293e-06	-
MSTRG.17205.4	6.35025	3.95472e-09	5.62501e-07	-
MSTRG.17205.8	6.33931	7.5473e-06	0.000293611	-
ENST00000654756	6.30243	3.60999e-08	3.70569e-06	LINC01224
ENST00000441568	6.28848	0.000679947	0.0101216	LINC01747
MSTRG.8628.6	6.2854	0.00134021	0.0171059	-
ENST00000382045	6.26232	9.48581e-05	0.00222254	LINC00487
MSTRG.4229.1	6.24924	8.16675e-07	4.8736e-05	-
MSTRG.24616.3	6.24816	2.70971e-15	4.53606e-12	-
MSTRG.24789.4	6.24793	0.000212807	0.00412387	-
MSTRG.22073.1	6.23556	3.53068e-06	0.000161923	-
MSTRG.22079.1	6.23387	2.60644e-11	7.98893e-09	-
MSTRG.20900.1	6.21464	4.29924e-05	0.00119949	-
MSTRG.22035.4	6.20212	5.89275e-08	5.57556e-06	-
MSTRG.23790.1	6.18982	2.93165e-08	3.15835e-06	-
MSTRG.24482.1	6.18555	7.58082e-07	4.61549e-05	-
MSTRG.28143.1	6.17932	9.60482e-09	1.21903e-06	-
MSTRG.12665.1	6.14662	5.37195e-12	2.08758e-09	-
ENST00000654345	6.14466	0.00194562	0.0226541	AC019117.2
MSTRG.22076.2	6.13629	1.17781e-10	2.72676e-08	-
MSTRG.28131.1	6.13561	3.02527e-07	2.20926e-05	-
ENST00000488607	6.12561	4.57097e-06	0.000201363	ZCCHC7
ENST00000522339	6.10387	1.0133e-05	0.000372978	AC087627.1
ENST00000593172	6.08746	0.00100538	0.0136829	PALM
ENST00000443445	6.07223	0.000571134	0.00893331	AL033523.1
MSTRG.22035.9	6.05961	1.36566e-06	7.43941e-05	-
MSTRG.22009.4	6.05601	4.11706e-07	2.80863e-05	-
MSTRG.31658.2	6.04985	4.29313e-11	1.20453e-08	-
ENST00000420777	6.04439	4.87683e-05	0.00131511	TFAP2A-AS1
MSTRG.22035.1	6.01756	8.34018e-07	4.93904e-05	-
MSTRG.5590.5	6.0163	0.0017061	0.0205697	-
MSTRG.17748.1	6.01569	2.01203e-11	6.34576e-09	-
ENST00000429350	6.01495	0.00497716	0.0455862	HORMAD2-AS1
MSTRG.22035.3	6.01374	1.78955e-06	9.16332e-05	-
MSTRG.20544.3	5.98502	2.23244e-14	2.69902e-11	-
MSTRG.31631.4	5.97991	5.67406e-09	7.62215e-07	-
ENST00000671253	5.97982	0.000826002	0.011826	LINC00958
ENST00000657403	5.97728	0.000935342	0.0130313	LINC00539
ENST00000667880	5.97728	0.00124307	0.0161599	AC133681.1
ENST00000661928	5.94375	4.99673e-05	0.00133095	AC002460.2
MSTRG.29837.1	5.93243	2.07347e-09	3.36737e-07	-
MSTRG.7875.1	5.92481	0.00163668	0.0199314	-
ENST00000481738	5.92035	1.566e-05	0.000525916	LINC00544
ENST00000641428	5.9078	9.51929e-12	3.28823e-09	AC107223.1
MSTRG.17188.1	5.90036	2.09293e-13	1.57056e-10	-
ENST00000468565	5.88874	0.00100421	0.0136756	COL27A1
MSTRG.28143.2	5.88264	1.23784e-09	2.15485e-07	-
MSTRG.4068.2	5.87564	8.78511e-05	0.00209775	-
ENST00000666560	5.86831	0.000233335	0.00445034	LINC01013
ENST00000651248	5.85798	0.00238706	0.0265546	FAM153CP
MSTRG.14918.8	5.84654	2.15859e-07	1.6837e-05	-
MSTRG.22035.7	5.84376	5.82044e-08	5.5312e-06	-
ENST00000660562	5.84218	5.83197e-06	0.000244068	LINC00642
ENST00000610721	5.83289	0.00162654	0.0198426	SLC8A1-AS1
MSTRG.18626.1	5.82893	0.000262267	0.00487357	-
MSTRG.30624.3	5.82564	1.52714e-09	2.59638e-07	-
MSTRG.22035.8	5.81629	2.86624e-05	0.000861533	-
MSTRG.20872.2	5.81425	2.75634e-05	0.000838261	-
MSTRG.18615.1	5.81079	0.00496387	0.0455545	-
MSTRG.18450.6	5.80809	4.79664e-09	6.62451e-07	-
ENST00000527847	5.80305	0.00271159	0.0292516	AC044810.2
ENST00000520625	5.7879	0.000638126	0.00967463	ASAP1
ENST00000662338	5.78463	0.0045277	0.0426545	LINC00960
ENST00000667512	5.77083	0.000621891	0.00950392	LINC01013
ENST00000623646	5.76377	0.00012287	0.00270913	NKAIN3-IT1
MSTRG.22073.2	5.72879	6.24652e-11	1.63779e-08	-
ENST00000463625	5.72845	6.70504e-12	2.47314e-09	ZCCHC7
ENST00000665156	5.72792	0.000474982	0.00767947	AC008496.3
MSTRG.3303.1	5.70352	4.58426e-08	4.51414e-06	-
MSTRG.24616.1	5.69135	7.77177e-16	1.71329e-12	-
MSTRG.21250.4	5.67553	1.5705e-12	8.13744e-10	-
ENST00000660756	5.67243	0.000649597	0.00978985	AL713998.1
ENST00000456135	5.67243	0.0049838	0.0456087	FAM66C
ENST00000471509	5.66865	0.00118071	0.0155007	LCN6
MSTRG.27919.22	5.66	9.22852e-05	0.00218058	-
MSTRG.3299.3	5.6575	2.26926e-05	0.000713758	-
MSTRG.21255.2	5.65105	4.01893e-08	4.06791e-06	-
ENST00000634128	5.64836	5.85596e-05	0.00151351	AC129915.3
MSTRG.29835.1	5.63467	2.93778e-13	1.99787e-10	-
ENST00000661105	5.62205	1.577e-06	8.3704e-05	AF117829.1
MSTRG.18480.1	5.60676	4.67165e-08	4.53859e-06	-
MSTRG.24761.3	5.59292	2.44956e-09	3.72779e-07	-
MSTRG.22629.4	5.58496	2.75799e-05	0.000838261	-
ENST00000656724	5.57967	2.11482e-09	3.38402e-07	AL079338.1
MSTRG.22014.2	5.56717	4.15747e-08	4.16935e-06	-
ENST00000522578	5.5325	0.00482124	0.0447611	KHDRBS3
MSTRG.11984.1	5.52356	7.33641e-11	1.90065e-08	-
MSTRG.20544.1	5.51553	5.20651e-11	1.4163e-08	-
ENST00000437181	5.51307	0.000244086	0.00461896	AL591368.1
MSTRG.16106.5	5.50831	0.000115042	0.00259974	-
MSTRG.3361.7	5.50721	7.89184e-06	0.000303969	-
MSTRG.22083.1	5.49185	2.92148e-12	1.32452e-09	-
ENST00000445791	5.49185	0.000419299	0.00702801	TEX41
MSTRG.32788.7	5.4655	9.00277e-12	3.15997e-09	-
MSTRG.20281.2	5.46336	4.45832e-05	0.00123437	-
ENST00000666104	5.43962	8.5515e-05	0.00206088	AL392086.3
ENST00000595998	5.42999	0.00407685	0.0396288	AL445223.1
MSTRG.4230.1	5.41954	3.04339e-08	3.21506e-06	-
ENST00000653981	5.41534	0.000111826	0.00254291	LINC00958
ENST00000447481	5.40979	9.97352e-07	5.80331e-05	LINC01013
ENST00000513911	5.4021	0.000325133	0.00576655	CRMP1
ENST00000422819	5.39412	7.74713e-06	0.000298924	CCDC162P
MSTRG.30703.6	5.39232	0.00171583	0.0206526	-
ENST00000366822	5.38082	2.406e-06	0.000117662	LINC01558
MSTRG.4242.2	5.37397	1.49837e-15	2.71729e-12	-
MSTRG.26245.2	5.36026	0.00361043	0.0362408	-
ENST00000667345	5.35755	0.00395577	0.0387092	AP001531.1
MSTRG.7462.1	5.35471	3.93718e-12	1.64771e-09	-
ENST00000591188	5.35252	0.00186534	0.0220469	EDDM13
ENST00000419361	5.32707	0.00326938	0.033525	LINC01341
MSTRG.12445.2	5.31832	0.000782704	0.0113177	-
ENST00000509428	5.31741	3.24433e-05	0.000952879	LEF1
ENST00000665902	5.31159	0.00508453	0.0461424	CASC15
MSTRG.4244.1	5.30788	1.05646e-11	3.59229e-09	-
ENST00000662166	5.29278	5.56064e-05	0.00145445	LINC01013
MSTRG.11117.1	5.29002	6.39013e-08	5.94282e-06	-
ENST00000498787	5.28366	1.9496e-05	0.000627621	PARP1
MSTRG.20288.2	5.25927	0.0010063	0.0136869	-
MSTRG.4618.4	5.25546	6.05602e-16	1.64739e-12	-
MSTRG.3830.2	5.24009	3.09141e-05	0.000915587	-
MSTRG.4242.1	5.23242	5.88048e-09	7.85098e-07	-
ENST00000663807	5.22882	1.22076e-05	0.00043057	AC107294.2
MSTRG.3644.1	5.22271	7.42042e-14	7.021e-11	-
MSTRG.17127.1	5.21594	0.000647489	0.0097783	-
MSTRG.3361.13	5.2114	3.6041e-05	0.0010416	-
ENST00000458028	5.19417	2.4895e-12	1.17775e-09	LINC01013
MSTRG.32476.3	5.1883	0.00222637	0.0251559	-
MSTRG.19291.1	5.16936	1.41321e-05	0.000485082	-
MSTRG.3361.17	5.16802	7.49746e-05	0.00187325	-
ENST00000653010	5.16189	0.00566351	0.0498783	CASC15
MSTRG.19820.5	5.15958	3.26467e-07	2.36032e-05	-
MSTRG.24926.1	5.15843	3.39634e-10	6.97276e-08	-
MSTRG.20717.6	5.13572	1.1519e-07	9.75396e-06	-
MSTRG.3820.6	5.13399	1.32532e-05	0.000459261	-
ENST00000663205	5.12986	1.55091e-11	5.03745e-09	LINC01013
ENST00000606197	5.10713	0.000183339	0.00369428	CASC15
MSTRG.11985.1	5.10198	1.34333e-08	1.62408e-06	-
ENST00000630252	5.09871	3.78113e-13	2.351e-10	LINC01163
MSTRG.22265.2	5.09666	0.00129036	0.0166356	-
ENST00000658894	5.08731	2.65187e-10	5.71386e-08	LINC01013
MSTRG.4618.5	5.07584	1.26975e-14	1.62543e-11	-
MSTRG.29532.1	5.06717	1.42603e-07	1.17998e-05	-
MSTRG.4243.1	5.06135	4.3672e-14	4.75195e-11	-
ENST00000581670	5.06083	5.6661e-09	7.62215e-07	MTCL1
ENST00000422700	5.05523	2.54146e-10	5.53073e-08	LINC01013
ENST00000632982	5.05166	0.00150871	0.0188044	AL392083.1
ENST00000524166	5.04947	0.000124653	0.00274009	AF117829.1
ENST00000654542	5.04943	4.48936e-05	0.00123762	AC112482.3
MSTRG.4950.1	5.03261	2.61985e-09	3.95924e-07	-
MSTRG.20307.1	5.01919	0.000546044	0.00860464	-
ENST00000637448	5.01495	0.00559461	0.0494516	LINC01529
ENST00000510717	5.00409	0.00126004	0.0163415	LEF1
MSTRG.23313.4	4.99678	0.000611931	0.00939129	-
MSTRG.11157.1	4.99125	4.71694e-06	0.000206539	-
ENST00000641741	4.98489	0.00234276	0.0262124	AC107223.1
ENST00000554735	4.98185	0.00298639	0.0315153	DIO3OS
MSTRG.24789.2	4.97429	1.44244e-08	1.71532e-06	-
MSTRG.24882.1	4.95716	5.87016e-06	0.000245195	-
MSTRG.23321.1	4.94214	0.00279469	0.0299982	-
MSTRG.3829.1	4.94069	1.19549e-05	0.000423518	-
MSTRG.17654.2	4.93437	1.88267e-07	1.51184e-05	-
ENST00000663481	4.93315	0.000211061	0.00410764	LINC00114
MSTRG.4617.2	4.926	4.91875e-07	3.26039e-05	-
MSTRG.4240.2	4.92283	6.24427e-14	6.47085e-11	-
MSTRG.14744.1	4.91602	8.38294e-05	0.00203151	-
MSTRG.22930.3	4.90918	7.12302e-08	6.48582e-06	-
ENST00000666826	4.90032	0.000161754	0.00335248	TEX41
MSTRG.4618.6	4.88509	2.70735e-05	0.000827492	-
MSTRG.8098.1	4.88358	5.04466e-09	6.90453e-07	-
MSTRG.4617.1	4.87564	6.74384e-15	9.78396e-12	-
ENST00000462173	4.87503	5.12428e-05	0.00135498	ARPP21
MSTRG.18540.3	4.85798	8.55083e-09	1.12778e-06	-
MSTRG.14023.27	4.85798	0.00447254	0.0422843	-
ENST00000606851	4.85664	1.03623e-05	0.000377098	CASC15
MSTRG.4618.1	4.85565	1.19526e-10	2.73802e-08	-
ENST00000526386	4.84891	0.0014125	0.0179235	UBASH3B
ENST00000447147	4.84435	3.55078e-05	0.00102755	LINC00426
MSTRG.25195.1	4.83944	1.36813e-08	1.64493e-06	-
MSTRG.18540.5	4.83044	2.08689e-08	2.36536e-06	-
MSTRG.4087.2	4.82704	0.000916035	0.0128033	-
ENST00000648598	4.82496	0.000124132	0.00273141	MYT1L
ENST00000648225	4.81762	0.00411084	0.0398663	AL450043.1
MSTRG.26758.1	4.80999	9.31441e-09	1.20332e-06	-
ENST00000667588	4.79902	0.00518242	0.0467772	LINC00958
MSTRG.22010.3	4.79481	1.31387e-12	7.33138e-10	-
MSTRG.3361.12	4.78608	4.07472e-06	0.000182082	-
ENST00000652000	4.7851	7.89108e-08	7.0961e-06	CASC15
MSTRG.32430.4	4.78241	0.0035005	0.035333	-
MSTRG.28934.1	4.75711	5.72132e-07	3.67379e-05	-
MSTRG.3829.3	4.75332	0.000104319	0.00240486	-
ENST00000477421	4.75132	1.48061e-08	1.75114e-06	COL27A1
ENST00000638446	4.74723	0.000110346	0.00251715	LINC02767
MSTRG.8436.45	4.73773	2.3112e-07	1.78169e-05	-
ENST00000531346	4.73697	0.000234645	0.0044675	TLCD5
MSTRG.1130.11	4.73697	0.00358903	0.0360593	-
MSTRG.31733.1	4.72792	1.13816e-07	9.71322e-06	-
MSTRG.4068.1	4.71604	7.16452e-06	0.000283481	-
ENST00000317596	4.71451	3.41813e-11	1.01898e-08	LINC02363
MSTRG.33078.1	4.70044	6.99466e-05	0.00176997	-
ENST00000658972	4.70044	0.000458123	0.007496	AL713998.1
ENST00000447535	4.70044	0.00142549	0.0180358	ERVH48-1
MSTRG.30503.1	4.69377	1.54863e-06	8.23992e-05	-
MSTRG.16323.3	4.68806	0.000419581	0.00702801	-
MSTRG.5369.1	4.67577	5.48212e-08	5.23254e-06	-
MSTRG.3362.1	4.65852	0.00447373	0.0422843	-
ENST00000411989	4.65256	1.09096e-05	0.000391774	LINC00114
MSTRG.27919.2	4.64218	1.29239e-11	4.32691e-09	-
MSTRG.2638.1	4.64111	6.24139e-08	5.82941e-06	-
ENST00000316807	4.63807	0.000167408	0.00344995	AC022148.1
MSTRG.11986.1	4.63607	3.17598e-12	1.38231e-09	-
MSTRG.19067.1	4.62449	0.00521139	0.0469219	-
ENST00000480347	4.61939	2.29697e-05	0.000720456	LCN6
MSTRG.18619.1	4.61692	0.00475092	0.0442971	-
MSTRG.17238.4	4.61616	0.00290997	0.030861	-
ENST00000518226	4.60382	0.00501946	0.0457618	MTCL1
MSTRG.22009.3	4.6028	4.95366e-12	1.96003e-09	-
MSTRG.8228.4	4.60156	1.81512e-07	1.47391e-05	-
MSTRG.9999.3	4.59529	1.29875e-05	0.00045294	-
MSTRG.14620.1	4.59495	0.000169017	0.00346994	-
ENST00000621052	4.58496	0.00188942	0.0222137	LINC01297
ENST00000664107	4.57923	0.00132399	0.0169686	LINC01013
ENST00000654513	4.57399	0.00220432	0.0249976	AC246817.2
ENST00000664649	4.56635	0.000241961	0.00458672	TEX41
MSTRG.21755.4	4.55561	0.000801514	0.0115361	-
MSTRG.8628.1	4.55165	1.15292e-06	6.40048e-05	-
MSTRG.22111.1	4.54809	2.99379e-08	3.19367e-06	-
MSTRG.32790.1	4.53632	9.91815e-10	1.76917e-07	-
ENST00000479263	4.53589	0.000393931	0.00668179	PRKCZ
ENST00000575542	4.52847	0.00134793	0.0171642	RPTOR
MSTRG.3643.1	4.51121	3.8231e-10	7.73148e-08	-
MSTRG.24928.1	4.50994	5.52893e-10	1.06478e-07	-
MSTRG.30502.1	4.50027	4.92908e-07	3.26039e-05	-
MSTRG.20425.1	4.49957	0.000438323	0.00725935	-
MSTRG.11061.1	4.49947	0.00153161	0.0190161	-
MSTRG.11118.1	4.47925	6.03859e-10	1.14271e-07	-
MSTRG.7962.2	4.46691	1.14387e-06	6.38278e-05	-
MSTRG.5179.1	4.44377	0.00130271	0.0167352	-
ENST00000650264	4.42884	0.000847433	0.0120313	AL163541.1
MSTRG.18576.1	4.42206	0.000574936	0.00896901	-
MSTRG.11053.13	4.41709	0.000986847	0.0135238	-
ENST00000524576	4.40898	3.07918e-06	0.000145041	MRPL11
MSTRG.24928.2	4.4007	8.44403e-11	2.11217e-08	-
MSTRG.26594.8	4.39322	2.14997e-09	3.41515e-07	-
ENST00000449958	4.38737	0.0041082	0.0398585	LINC02812
MSTRG.8628.4	4.38488	6.34109e-06	0.00026086	-
ENST00000545752	4.38437	0.00130674	0.0167772	WDR66
MSTRG.31018.76	4.38304	1.41482e-08	1.69172e-06	-
ENST00000366424	4.37851	0.00196325	0.022762	AC144450.1
MSTRG.14477.1	4.37255	0.00495505	0.0455201	-
ENST00000557175	4.36457	0.000174755	0.00356088	ARMH4
MSTRG.32673.1	4.35876	1.30741e-05	0.000455075	-
ENST00000469093	4.35435	0.000484063	0.00780309	COL5A1
MSTRG.30703.5	4.35027	6.31944e-07	3.9862e-05	-
MSTRG.20311.1	4.34756	0.000250357	0.00470084	-
ENST00000657963	4.34328	0.000124123	0.00273141	LNCAROD
MSTRG.24484.1	4.33455	4.47331e-09	6.28053e-07	-
ENST00000528585	4.32003	0.00286157	0.0304565	CYB5R2
ENST00000622182	4.31143	0.000856422	0.0121259	AC148476.1
MSTRG.20393.1	4.29834	3.26457e-06	0.000152738	-
MSTRG.20312.1	4.29684	7.06201e-05	0.00178287	-
ENST00000464018	4.29068	0.000378644	0.00648313	SEMA6C
MSTRG.22122.3	4.28393	0.00431336	0.0411699	-
ENST00000477916	4.24793	0.000670503	0.0100216	MDS2
MSTRG.20302.2	4.24644	0.000139826	0.00296579	-
MSTRG.12445.1	4.23406	4.50025e-07	3.01336e-05	-
ENST00000657642	4.22239	1.085e-05	0.000390278	HAR1B
ENST00000518323	4.2062	0.00112413	0.0149258	EBF1
MSTRG.22035.5	4.18061	2.21669e-07	1.72284e-05	-
MSTRG.8632.1	4.17631	2.96739e-07	2.17429e-05	-
ENST00000659720	4.17526	0.000248596	0.00467989	CASC15
ENST00000664199	4.16993	8.75371e-06	0.000331301	RNASEH2B-AS1
ENST00000669190	4.16262	0.000611391	0.00938961	AC079209.1
MSTRG.8628.7	4.16128	3.91814e-07	2.72417e-05	-
ENST00000490754	4.16027	4.64039e-05	0.00126654	MBP
MSTRG.3367.4	4.15892	4.09147e-07	2.79995e-05	-
MSTRG.3641.2	4.15131	3.29188e-11	9.9497e-09	-
ENST00000501834	4.14684	0.000660732	0.00992329	AC008659.1
MSTRG.8629.1	4.14439	0.000245265	0.00463175	-
ENST00000637239	4.14202	0.000606609	0.00933946	TCF4
MSTRG.21755.1	4.14194	3.62213e-06	0.00016445	-
ENST00000499137	4.13641	8.35202e-07	4.93904e-05	SOCS2-AS1
MSTRG.32610.2	4.13568	0.00377496	0.0373073	-
MSTRG.31018.57	4.13171	0.00427311	0.0409293	-
ENST00000473035	4.12745	0.00194778	0.0226609	RAB10
ENST00000482481	4.12192	0.00544774	0.0485677	ARHGAP29
ENST00000661094	4.11668	0.000820239	0.0117589	TEX41
MSTRG.8628.2	4.11265	2.71532e-07	2.01675e-05	-
ENST00000523315	4.1114	0.00247101	0.0271618	EBF1
ENST00000334342	4.10692	1.72389e-05	0.000566695	ARMH4
MSTRG.26759.1	4.10492	3.28876e-06	0.000153199	-
ENST00000489369	4.10231	4.16624e-06	0.00018541	KANK1
MSTRG.32672.1	4.09912	2.1532e-07	1.6837e-05	-
ENST00000465650	4.09622	0.00417984	0.0403378	KCTD3
MSTRG.14302.1	4.08223	3.18235e-05	0.000937135	-
ENST00000592432	4.07662	8.79124e-05	0.00209775	PRCD
MSTRG.18543.1	4.07174	0.000121238	0.00267585	-
ENST00000654979	4.06783	7.544e-05	0.00188271	LINC00426
ENST00000670326	4.06178	7.0143e-06	0.000280193	AC022034.1
MSTRG.29425.1	4.06091	0.000151755	0.00317548	-
ENST00000478580	4.06082	0.000449072	0.00740356	NMT2
ENST00000614612	4.0602	0.00470591	0.0440214	AL138689.1
MSTRG.8628.5	4.05709	1.13322e-06	6.33964e-05	-
ENST00000609777	4.05528	0.00279553	0.0299982	LSP1P4
MSTRG.2776.1	4.05166	4.1416e-06	0.000184692	-
ENST00000527945	4.05063	0.00290088	0.0307946	LINC00958
ENST00000525711	4.04564	9.68575e-10	1.74199e-07	UBASH3B
MSTRG.25020.1	4.04439	5.46066e-07	3.54731e-05	-
MSTRG.3179.1	4.03868	0.00191081	0.0224288	-
ENST00000643286	4.03628	1.38429e-05	0.000475909	CDKN2B-AS1
ENST00000400470	4.02806	0.00567012	0.0499163	RAB6A
MSTRG.26760.1	4.02758	4.80938e-08	4.63105e-06	-
ENST00000662233	4.02438	0.0029977	0.031576	TEX41
ENST00000654884	4.01959	0.00517899	0.0467657	AC246817.2
MSTRG.13652.6	4.01932	3.0406e-08	3.21506e-06	-
MSTRG.15154.1	4.01538	4.4512e-07	2.99898e-05	-
MSTRG.17807.1	4.00832	1.62191e-05	0.000538871	-
MSTRG.7963.4	4.00491	1.14725e-07	9.7525e-06	-
ENST00000655154	3.99666	0.000197502	0.00390232	CASC15
MSTRG.26763.1	3.98755	1.50182e-06	8.10981e-05	-
ENST00000664363	3.98751	0.000185081	0.00371772	AC005833.2
MSTRG.18540.2	3.98606	8.20724e-05	0.00199783	-
ENST00000669016	3.98351	0.00515182	0.0465589	AL512604.3
ENST00000475527	3.98272	0.000226059	0.00433819	PTPRG
MSTRG.3640.1	3.97944	3.40069e-13	2.2426e-10	-
MSTRG.26757.11	3.97426	8.64631e-06	0.000328379	-
ENST00000604086	3.96857	0.000842729	0.0119886	AL512631.1
ENST00000670632	3.96782	4.78699e-05	0.0012957	LINC02642
ENST00000625324	3.9649	0.00543406	0.0485053	SLC8A1-AS1
MSTRG.22010.2	3.96318	4.31733e-11	1.20453e-08	-
ENST00000417335	3.95842	0.0040903	0.0397203	AF064858.1
MSTRG.12297.19	3.93421	1.67759e-06	8.78695e-05	-
ENST00000657028	3.93411	7.48586e-06	0.000292473	LINC00960
ENST00000671439	3.93074	1.43183e-05	0.000489927	CCDC26
ENST00000415434	3.927	0.00487303	0.0451072	LINC01237
MSTRG.18540.1	3.91737	0.000135507	0.00290532	-
ENST00000658863	3.91427	0.00261229	0.0283535	AJ009632.2
MSTRG.26757.16	3.91069	1.13529e-08	1.40376e-06	-
MSTRG.9570.1	3.9043	1.92944e-05	0.000622974	-
MSTRG.28262.1	3.90024	0.00058176	0.00904304	-
ENST00000606336	3.89185	1.05911e-05	0.000383383	CASC15
ENST00000660528	3.88753	0.000181787	0.00366981	RNASEH2B-AS1
MSTRG.26761.1	3.88284	2.23872e-08	2.48567e-06	-
MSTRG.22010.1	3.87626	8.68628e-12	3.09887e-09	-
MSTRG.7962.3	3.8717	0.000141865	0.00300319	-
MSTRG.16980.1	3.86995	4.75343e-08	4.59752e-06	-
MSTRG.684.9	3.86573	2.18004e-06	0.000107823	-
ENST00000668940	3.8618	6.49133e-05	0.00166389	AC110611.1
ENST00000624628	3.85798	3.00665e-05	0.000895085	AC118758.3
MSTRG.14438.2	3.85512	0.000944393	0.0131406	-
MSTRG.22123.1	3.85062	0.00036747	0.00634674	-
MSTRG.7963.3	3.8492	2.51487e-08	2.73643e-06	-
MSTRG.7963.1	3.83127	9.54162e-05	0.00223034	-
MSTRG.22572.1	3.82273	0.000790929	0.0113988	-
ENST00000669908	3.82018	0.000165665	0.00341726	CT66
MSTRG.3641.1	3.81855	3.5049e-11	1.03072e-08	-
MSTRG.1260.1	3.81714	1.47829e-07	1.21398e-05	-
ENST00000451035	3.81714	0.00108692	0.0144936	TSPEAR-AS1
MSTRG.26757.14	3.81517	1.86043e-07	1.50233e-05	-
MSTRG.28547.1	3.81268	0.00403836	0.0393564	-
ENST00000662141	3.80735	1.92572e-05	0.000622974	WAKMAR2
MSTRG.21260.1	3.80367	0.00440283	0.0418586	-
ENST00000503323	3.80323	0.000789755	0.0113894	AC008696.2
MSTRG.4993.7	3.79963	0.000585472	0.00908128	-
MSTRG.26760.2	3.79959	4.96721e-08	4.76196e-06	-
MSTRG.11641.2	3.79666	0.00259219	0.0282198	-
MSTRG.26762.1	3.79471	8.54569e-08	7.62177e-06	-
MSTRG.21425.1	3.79346	4.47217e-08	4.42379e-06	-
MSTRG.22009.6	3.78801	2.53238e-06	0.000123288	-
MSTRG.13656.2	3.7848	1.27084e-06	7.00154e-05	-
MSTRG.14307.1	3.78158	0.0003729	0.00640494	-
MSTRG.22149.32	3.77778	4.63423e-08	4.53723e-06	-
ENST00000417079	3.77378	2.75373e-05	0.000838261	LINC00426
ENST00000648603	3.77259	0.000922141	0.0128721	AC090517.5
MSTRG.3477.1	3.7704	3.1519e-05	0.000929428	-
ENST00000669942	3.76954	2.56615e-07	1.95261e-05	CASC15
MSTRG.8614.1	3.76259	2.84207e-08	3.07708e-06	-
ENST00000474887	3.75336	0.000333491	0.00586034	DNMT3A
MSTRG.31705.1	3.73004	0.000118331	0.00265002	-
ENST00000491521	3.726	0.000771693	0.0112107	CDK9
ENST00000486329	3.72247	0.00155874	0.0192625	ENG
ENST00000470432	3.72199	0.0001569	0.0032643	ECM1
MSTRG.15009.2	3.71973	0.000113449	0.00257174	-
MSTRG.28091.11	3.71908	1.35987e-06	7.43554e-05	-
ENST00000653320	3.71882	6.88119e-06	0.0002768	CASC15
ENST00000449602	3.71536	0.00068483	0.0101798	AJ009632.2
ENST00000660471	3.71425	0.00103138	0.0139496	AL033523.1
ENST00000514980	3.71331	1.38368e-07	1.15371e-05	AC087854.1
MSTRG.31706.1	3.71104	0.000157426	0.00327211	-
MSTRG.16978.18	3.70542	6.29228e-09	8.34955e-07	-
MSTRG.7388.1	3.70247	3.309e-08	3.46205e-06	-
MSTRG.11643.1	3.68293	7.09758e-08	6.48582e-06	-
MSTRG.30704.1	3.67347	1.6683e-06	8.78695e-05	-
MSTRG.22631.8	3.65804	1.01646e-06	5.86741e-05	-
ENST00000431174	3.65136	1.10241e-06	6.23135e-05	SLC35E3
ENST00000665864	3.64783	5.79213e-06	0.000242868	AC107294.2
ENST00000519335	3.64269	7.94713e-05	0.00194978	BIN3
MSTRG.1846.1	3.64092	1.11262e-05	0.000396933	-
MSTRG.31702.2	3.63575	0.000149987	0.00314453	-
MSTRG.21426.1	3.63483	1.10367e-07	9.49327e-06	-
MSTRG.26757.7	3.63357	1.09414e-06	6.20068e-05	-
ENST00000590371	3.62583	0.00161717	0.0197561	LDLRAD4
ENST00000655522	3.62279	0.000146532	0.00308695	AC246817.2
ENST00000618708	3.61863	0.0020564	0.0235285	MUC20-OT1
MSTRG.14438.1	3.61622	4.74125e-05	0.00128652	-
ENST00000572665	3.6106	0.000297217	0.00539453	CIITA
ENST00000440578	3.60007	2.09152e-09	3.37153e-07	WAKMAR2
MSTRG.29950.2	3.59991	3.17533e-06	0.000148926	-
MSTRG.28138.11	3.59975	3.53429e-06	0.000161923	-
MSTRG.7864.1	3.58496	9.10785e-06	0.000342197	-
ENST00000634413	3.58496	0.000225176	0.00433269	MSANTD2
MSTRG.7534.4	3.58436	3.43881e-05	0.000999136	-
MSTRG.4230.3	3.5842	4.27682e-06	0.000189943	-
ENST00000505293	3.58216	0.000220927	0.00426604	LEF1
ENST00000480913	3.57622	0.00176149	0.0210432	DDAH2
MSTRG.28138.3	3.57061	0.00237517	0.0264797	-
MSTRG.28138.4	3.56372	1.94654e-06	9.89733e-05	-
ENST00000491142	3.56026	7.36449e-05	0.00184638	HPS4
MSTRG.26241.8	3.55907	9.28048e-07	5.45843e-05	-
ENST00000458438	3.55666	0.0011439	0.0151237	LYRM4
MSTRG.5983.5	3.55663	7.08269e-07	4.39127e-05	-
MSTRG.32672.2	3.55459	0.000115269	0.00260215	-
ENST00000502101	3.54303	0.000168079	0.00345723	AL160313.2
ENST00000477669	3.53027	1.30921e-06	7.19473e-05	MME
ENST00000502926	3.52648	0.000295573	0.00537257	PCDHGB8P
MSTRG.1462.2	3.52576	1.54056e-12	8.13744e-10	-
ENST00000605917	3.52383	1.58232e-08	1.86133e-06	CASC15
MSTRG.7963.6	3.52306	1.60859e-09	2.69278e-07	-
MSTRG.7534.6	3.51588	4.9265e-06	0.000214421	-
ENST00000658402	3.51307	0.000342166	0.00598089	ZNF350-AS1
MSTRG.20545.1	3.50746	3.42855e-08	3.53612e-06	-
ENST00000654354	3.50462	0.000418121	0.00701553	DYRK3-AS1
MSTRG.22009.2	3.5031	8.35238e-05	0.00202862	-
MSTRG.20422.2	3.50083	0.000719858	0.0106063	-
ENST00000667385	3.5008	0.00252815	0.027647	AC092651.2
ENST00000606459	3.49974	0.00245623	0.0270406	MIR4458HG
MSTRG.26757.69	3.49719	1.71636e-05	0.000565074	-
MSTRG.21423.1	3.49643	2.29181e-06	0.000112838	-
ENST00000639047	3.49445	8.92776e-06	0.000336718	LINC01226
MSTRG.8424.1	3.48543	0.00471123	0.0440214	-
ENST00000471224	3.48475	1.12324e-06	6.31626e-05	AC139769.1
ENST00000597278	3.48187	0.000450399	0.0074154	AL009178.2
ENST00000662630	3.48049	9.99961e-05	0.00231748	AJ009632.2
MSTRG.18540.4	3.47573	0.000196091	0.00388646	-
MSTRG.18626.2	3.47449	0.000120998	0.00267498	-
ENST00000668145	3.47032	0.00375701	0.0371636	LINC00960
ENST00000466632	3.46824	1.04063e-09	1.8263e-07	BCAR3
ENST00000663140	3.46109	0.000173207	0.00354088	ZNF528-AS1
ENST00000558952	3.45076	0.000510018	0.00814905	CRNDE
MSTRG.20430.1	3.44906	4.94601e-07	3.26167e-05	-
ENST00000647734	3.44626	0.00410617	0.0398566	SNHG20
ENST00000660864	3.44315	1.70624e-06	8.89551e-05	AL353748.3
ENST00000656452	3.4415	0.00140848	0.0178829	AC119673.3
MSTRG.13606.1	3.43806	1.12067e-07	9.60158e-06	-
MSTRG.32983.1	3.43296	2.08798e-06	0.000104697	-
ENST00000607671	3.43209	5.56646e-06	0.000234762	WAKMAR2
MSTRG.3389.1	3.43056	4.39086e-05	0.00122036	-
ENST00000663591	3.42287	4.63945e-06	0.000203556	AL589693.1
MSTRG.21755.2	3.41971	1.08881e-06	6.18661e-05	-
MSTRG.27230.1	3.41734	3.33167e-08	3.46908e-06	-
MSTRG.21180.1	3.41451	0.000131567	0.00285175	-
MSTRG.28138.7	3.41265	6.79253e-06	0.000275268	-
ENST00000654262	3.41222	7.55548e-06	0.000293611	CASC15
ENST00000517335	3.41167	0.00417899	0.0403378	LINC02202
ENST00000650720	3.41163	0.0002056	0.00403814	CASC15
ENST00000480453	3.40939	0.000999162	0.0136325	PRKCE
ENST00000635933	3.40599	0.000638396	0.00967463	ALDH7A1
MSTRG.22629.1	3.40336	2.76899e-07	2.04267e-05	-
MSTRG.684.14	3.40088	0.000317797	0.00566413	-
MSTRG.26103.6	3.39833	0.00369488	0.0367409	-
MSTRG.28137.1	3.39506	9.12023e-06	0.000342197	-
MSTRG.21430.1	3.39169	4.35072e-07	2.94039e-05	-
ENST00000433161	3.3849	3.24591e-05	0.000952879	HAR1A
ENST00000492922	3.38447	0.00245017	0.0270084	LINC00960
ENST00000639443	3.38109	0.00353632	0.0356614	GLDC
ENST00000500986	3.37428	0.00266225	0.0288357	SOCS2-AS1
MSTRG.26103.4	3.37308	5.83046e-07	3.71001e-05	-
MSTRG.28138.8	3.36191	7.48512e-06	0.000292473	-
MSTRG.22265.6	3.35423	0.00428504	0.0409714	-
ENST00000561541	3.35337	3.37221e-07	2.39824e-05	AC145350.2
MSTRG.14404.3	3.35221	0.000656696	0.00988314	-
ENST00000474284	3.3484	0.00492428	0.04535	ZNF90
MSTRG.26103.2	3.34522	3.24895e-05	0.000952879	-
MSTRG.21420.17	3.34121	1.9989e-06	0.000101163	-
MSTRG.4215.1	3.33832	0.00202795	0.0232765	-
ENST00000490213	3.33529	0.000393473	0.00668179	NAV1
ENST00000565519	3.33056	0.000441376	0.0072988	AC097639.1
MSTRG.28141.1	3.32915	1.02965e-05	0.000376159	-
ENST00000639364	3.32448	4.76556e-05	0.00129151	GLDC
ENST00000624945	3.32193	5.37845e-05	0.0014136	AC003681.1
ENST00000480732	3.32193	0.00532521	0.0477688	NEXN
ENST00000464187	3.31755	0.00057885	0.00900901	COL5A1
ENST00000664748	3.3147	0.00528342	0.0474918	AJ009632.2
ENST00000508472	3.31244	0.00025216	0.00471841	DDR1
MSTRG.326.1	3.3114	7.29269e-07	4.4955e-05	-
MSTRG.29950.7	3.31102	2.78275e-05	0.000843429	-
ENST00000587440	3.29802	0.000631396	0.00962216	LDLRAD4
ENST00000662877	3.29692	0.000541417	0.00854726	AC005833.2
MSTRG.28136.1	3.29603	8.46649e-06	0.00032226	-
MSTRG.7386.13	3.29074	7.12265e-06	0.00028337	-
MSTRG.24144.1	3.28677	2.83892e-05	0.000856874	-
MSTRG.8239.1	3.28204	6.3878e-06	0.000262286	-
ENST00000525389	3.27673	4.00473e-07	2.75794e-05	BLK
ENST00000495786	3.27573	0.000679425	0.0101216	LILRA2
MSTRG.7386.12	3.27496	0.000273713	0.00503086	-
MSTRG.28361.2	3.26415	2.38619e-09	3.65693e-07	-
ENST00000608615	3.26331	0.00198298	0.0228931	AP000345.2
ENST00000464760	3.2571	0.00081995	0.0117589	TRIM46
ENST00000448490	3.25506	6.27643e-10	1.17748e-07	LINC00865
MSTRG.2659.6	3.25397	8.97813e-08	7.97478e-06	-
MSTRG.26105.2	3.24683	9.21509e-06	0.000344568	-
MSTRG.13652.8	3.24558	8.23705e-06	0.000315589	-
MSTRG.399.1	3.24555	0.000994162	0.0135924	-
MSTRG.3720.1	3.24548	4.62326e-05	0.00126654	-
MSTRG.21429.1	3.24188	1.11159e-06	6.26695e-05	-
MSTRG.1461.1	3.24023	9.34477e-09	1.20332e-06	-
ENST00000523301	3.22882	0.00153466	0.019019	LINC02202
MSTRG.2660.1	3.22023	7.00268e-08	6.43006e-06	-
ENST00000452622	3.21681	0.000186163	0.00373389	AC147651.1
MSTRG.7962.1	3.21518	0.000760916	0.011106	-
MSTRG.17143.9	3.20568	0.000667898	0.0100033	-
MSTRG.21297.1	3.19878	0.000413174	0.00694861	-
ENST00000429139	3.1964	0.000232069	0.00443007	MIR181A2HG
ENST00000486536	3.19604	0.000451241	0.00741684	USP41
MSTRG.28135.1	3.18812	1.30906e-05	0.000455075	-
ENST00000501648	3.18763	0.00265472	0.0287853	AP001122.1
ENST00000433544	3.1836	0.00562063	0.0496211	BCAR3
MSTRG.17620.2	3.182	8.47039e-06	0.00032226	-
ENST00000643990	3.17851	0.000105468	0.00242364	EFNB2
ENST00000619442	3.17535	0.000628699	0.00959449	AL845472.1
MSTRG.22570.1	3.17075	2.83757e-06	0.000135123	-
MSTRG.4155.7	3.16993	7.34658e-06	0.000290157	-
MSTRG.1462.1	3.16714	1.68059e-09	2.79184e-07	-
MSTRG.17622.1	3.15487	0.000539301	0.00852927	-
ENST00000506096	3.14439	0.00463366	0.0435391	FAM153CP
ENST00000449449	3.13627	0.0050241	0.0457849	TRAF3IP2-AS1
ENST00000657069	3.13503	1.99973e-05	0.000641859	CCDC26
ENST00000480122	3.13452	0.00149086	0.0186782	LAIR1
MSTRG.26250.9	3.13053	8.89683e-09	1.16634e-06	-
ENST00000499452	3.11715	0.00145585	0.0183558	LINC02273
MSTRG.19584.5	3.11281	6.65232e-06	0.000270089	-
MSTRG.29950.11	3.10271	9.6033e-05	0.00223995	-
MSTRG.8234.6	3.10176	1.70074e-11	5.44288e-09	-
ENST00000489018	3.1008	7.32638e-05	0.00184107	CELSR2
MSTRG.31024.1	3.1002	2.17949e-05	0.00068939	-
ENST00000668556	3.10014	5.57949e-05	0.00145763	CRNDE
MSTRG.4155.6	3.09945	1.26818e-05	0.000445131	-
ENST00000523464	3.0953	0.00442235	0.0419708	EBF1
ENST00000612495	3.08597	0.00123471	0.0160704	AC006538.3
MSTRG.17620.1	3.08395	0.000121035	0.00267498	-
ENST00000562624	3.08342	3.76986e-05	0.00107805	LINC02249
MSTRG.20397.1	3.07973	2.62156e-07	1.96725e-05	-
ENST00000586860	3.07973	0.00288594	0.0306659	AC006213.1
ENST00000644233	3.07866	0.000368745	0.00635363	CDKN2B-AS1
ENST00000443870	3.07724	0.00331259	0.0338444	AC016582.3
MSTRG.14796.6	3.07289	3.0188e-12	1.34072e-09	-
MSTRG.8234.8	3.07281	3.70683e-13	2.351e-10	-
MSTRG.21755.6	3.06946	8.06947e-05	0.001973	-
MSTRG.28927.11	3.06939	1.46922e-07	1.2111e-05	-
MSTRG.4155.5	3.06854	6.81883e-06	0.000275309	-
MSTRG.26105.1	3.06774	1.05473e-05	0.000383188	-
MSTRG.31025.1	3.0641	1.85146e-05	0.000602264	-
ENST00000618230	3.03427	0.000891473	0.0125487	AC011815.2
MSTRG.2659.4	3.02984	7.32872e-07	4.4955e-05	-
ENST00000664965	3.02632	0.00031339	0.00559934	AC246817.2
MSTRG.26247.1	3.02385	4.48188e-05	0.00123762	-
ENST00000471846	3.02066	0.00470882	0.0440214	ANKS6
MSTRG.32043.1	3.01513	5.31845e-05	0.00139952	-
ENST00000651519	3.01282	6.08162e-06	0.000252573	CDKN2B-AS1
ENST00000617971	3.01197	0.000359211	0.00624373	ERVH48-1
MSTRG.8234.12	3.011	3.11805e-07	2.2644e-05	-
ENST00000428809	3.00439	0.000789541	0.0113894	AP001347.1
ENST00000486300	3.00423	4.2914e-07	2.91842e-05	AFAP1L2
ENST00000468845	3.00215	0.000265019	0.00491674	CREB3L4
ENST00000669835	3	0.000696677	0.0103137	AC110611.2
ENST00000431442	3	0.00234744	0.0262503	AL359636.2
MSTRG.31018.85	2.99401	2.61449e-05	0.000802489	-
ENST00000329015	2.98832	5.62273e-05	0.00146284	UMODL1-AS1
MSTRG.11641.1	2.98633	1.44136e-05	0.000491197	-
MSTRG.4155.3	2.98534	9.75338e-05	0.00227009	-
ENST00000523690	2.98255	0.000725276	0.0106717	DPYSL2
MSTRG.2659.3	2.98173	2.15119e-07	1.6837e-05	-
MSTRG.27965.4	2.97852	7.01706e-06	0.000280193	-
MSTRG.29327.4	2.97697	2.01214e-05	0.000644755	-
ENST00000657925	2.97575	0.00250414	0.0274534	AC011447.3
MSTRG.27689.1	2.96857	0.000408254	0.00688182	-
MSTRG.14535.7	2.96645	0.000306263	0.00549455	-
MSTRG.327.1	2.9654	0.00014833	0.00311579	-
MSTRG.14298.1	2.9596	2.63995e-07	1.97425e-05	-
ENST00000466534	2.9557	0.000366251	0.00633799	OFD1
ENST00000319429	2.95555	3.84892e-08	3.91402e-06	SLC35E3
ENST00000564646	2.9543	6.14791e-07	3.88927e-05	AC092384.3
MSTRG.19587.1	2.95311	4.56356e-06	0.000201363	-
MSTRG.16498.1	2.95263	3.44663e-05	0.00100007	-
MSTRG.8234.1	2.94655	5.75598e-10	1.09879e-07	-
MSTRG.29327.1	2.94642	2.32513e-05	0.000725961	-
MSTRG.32478.5	2.93336	0.00046503	0.00758052	-
MSTRG.22265.1	2.9288	0.00150341	0.0187598	-
MSTRG.9926.1	2.92874	0.00122745	0.015995	-
MSTRG.31018.53	2.92851	6.73092e-05	0.00171119	-
ENST00000588134	2.92304	0.00304811	0.0319878	LINC01415
MSTRG.10010.1	2.9198	9.0956e-05	0.00215619	-
MSTRG.31018.83	2.91584	4.62689e-05	0.00126654	-
ENST00000664430	2.90689	0.00115513	0.0152259	LINC01374
MSTRG.31018.52	2.90623	4.09968e-05	0.00115119	-
MSTRG.26244.2	2.9028	3.36911e-05	0.000981508	-
MSTRG.3047.1	2.9015	4.90553e-05	0.00131795	-
MSTRG.33264.1	2.89724	0.000645	0.00975433	-
MSTRG.31018.84	2.89391	7.33583e-05	0.00184132	-
MSTRG.32046.1	2.89249	3.8798e-05	0.00110658	-
ENST00000671543	2.88679	0.000747619	0.0109486	NUTM2A-AS1
ENST00000469130	2.88583	6.89462e-07	4.31504e-05	NAV1
MSTRG.28361.1	2.88326	1.40809e-07	1.16958e-05	-
MSTRG.26244.1	2.88051	6.22551e-05	0.00160331	-
ENST00000648449	2.87411	5.73007e-07	3.67379e-05	GNAI1
ENST00000667600	2.86507	0.00387685	0.0381066	MAP4K3-DT
ENST00000489808	2.86086	0.00376062	0.0371825	EPHB4
MSTRG.21306.1	2.85989	0.000752934	0.0110117	-
ENST00000563624	2.85946	6.53848e-06	0.000266961	AL592424.1
ENST00000482333	2.85877	3.89961e-05	0.00110788	USP13
MSTRG.11234.2	2.85773	9.70248e-05	0.00226066	-
MSTRG.23297.1	2.85514	0.000564058	0.00883732	-
ENST00000625883	2.85195	0.00033157	0.00585208	LINC00632
ENST00000564523	2.85156	0.000776602	0.0112669	BGLT3
MSTRG.26019.1	2.84886	4.99089e-05	0.00133095	-
MSTRG.19587.4	2.84657	9.7592e-07	5.69383e-05	-
ENST00000671314	2.8463	0.000572455	0.0089367	AC007384.1
MSTRG.29879.5	2.84586	3.61643e-05	0.00104378	-
MSTRG.15054.1	2.84495	2.28664e-07	1.77088e-05	-
MSTRG.26240.1	2.84461	0.000426808	0.00711194	-
MSTRG.24873.1	2.81744	8.17418e-07	4.8736e-05	-
MSTRG.26103.5	2.81372	2.94844e-06	0.000139487	-
MSTRG.4077.2	2.80909	2.16456e-06	0.000107546	-
MSTRG.511.2	2.80628	0.000148736	0.0031213	-
ENST00000490391	2.80529	0.00422477	0.0405666	PDLIM1
MSTRG.15051.80	2.80127	2.5245e-07	1.92766e-05	-
MSTRG.28927.13	2.80066	2.37684e-06	0.000116497	-
MSTRG.17662.2	2.79914	0.000313116	0.00559904	-
ENST00000416261	2.79567	1.71432e-08	1.99503e-06	LINC00426
ENST00000429808	2.79343	0.000619749	0.00947784	LINC00426
ENST00000539264	2.79265	0.00400447	0.0390786	FBRSL1
ENST00000637941	2.79048	7.86499e-08	7.0961e-06	TCF4
MSTRG.13656.1	2.78669	0.000133319	0.00286973	-
ENST00000497757	2.78316	8.23461e-05	0.00200225	FRMD4B
MSTRG.31018.78	2.77217	0.000351415	0.00613271	-
ENST00000488053	2.77007	0.000319417	0.00567904	TNFSF4
MSTRG.29951.1	2.76755	0.00044527	0.00735761	-
MSTRG.7471.1	2.76393	1.03192e-05	0.000376159	-
MSTRG.29330.1	2.76333	5.43353e-06	0.000230496	-
ENST00000606901	2.7604	0.000604712	0.00931993	AC005618.1
ENST00000605698	2.75256	6.061e-05	0.00156279	TMCC1-AS1
MSTRG.19584.4	2.74216	7.55528e-07	4.61549e-05	-
ENST00000485420	2.73507	8.0561e-06	0.000309747	MAGED1
ENST00000653259	2.73463	3.48313e-06	0.000160253	AC007384.1
ENST00000662953	2.72678	1.48777e-05	0.000503529	NRIR
ENST00000664725	2.72474	0.00428207	0.0409714	MCM3AP-AS1
MSTRG.32045.1	2.72418	0.000138173	0.00294507	-
ENST00000490348	2.72117	0.000494106	0.0079239	SRGAP3
MSTRG.20498.1	2.71902	2.47877e-08	2.72213e-06	-
MSTRG.6255.1	2.71089	1.49439e-09	2.5607e-07	-
ENST00000656594	2.70895	0.00210121	0.0239532	AC087500.1
MSTRG.2370.2	2.70752	1.11206e-05	0.000396933	-
MSTRG.22569.1	2.70289	4.92476e-06	0.000214421	-
ENST00000635764	2.69686	0.00163492	0.0199211	LINC02666
MSTRG.3307.1	2.69235	9.48781e-05	0.00222254	-
ENST00000562782	2.69138	6.06102e-06	0.000252199	AC135782.3
ENST00000642173	2.68825	0.0015791	0.0194259	MIR3142HG
ENST00000585224	2.68688	0.000606837	0.00933946	BAHCC1
ENST00000489522	2.68054	0.00100174	0.0136506	FPGS
MSTRG.31018.50	2.67655	4.366e-05	0.00121655	-
MSTRG.6260.2	2.67621	2.30386e-09	3.55579e-07	-
MSTRG.26594.2	2.67356	5.67098e-06	0.000238708	-
ENST00000660176	2.67281	0.00152775	0.0190161	AL132712.2
MSTRG.19418.1	2.66896	2.1008e-05	0.000668385	-
ENST00000511805	2.66126	0.000336297	0.0058925	RGS12
MSTRG.20495.5	2.66059	2.6505e-07	1.97535e-05	-
MSTRG.17827.24	2.66041	9.39867e-05	0.00221357	-
MSTRG.23941.1	2.65623	2.9389e-10	6.25707e-08	-
MSTRG.17847.29	2.64855	5.76085e-06	0.000242022	-
MSTRG.32039.1	2.6401	0.000715518	0.0105567	-
MSTRG.6255.2	2.63939	1.74378e-09	2.87487e-07	-
ENST00000590838	2.63781	0.000299683	0.00542501	ZNF571-AS1
ENST00000496872	2.63779	0.000694582	0.0102967	PIK3C2B
MSTRG.16322.1	2.63637	0.000426342	0.00710962	-
MSTRG.16043.1	2.63448	8.21573e-07	4.88499e-05	-
MSTRG.23767.1	2.63447	2.87888e-09	4.26191e-07	-
ENST00000640623	2.62977	0.000147138	0.00309373	LINC01226
ENST00000453496	2.62902	0.00464861	0.0435672	CCDC162P
MSTRG.16323.2	2.62678	0.00153244	0.0190161	-
MSTRG.16271.1	2.62567	8.09406e-05	0.0019747	-
MSTRG.16324.1	2.62552	8.15557e-05	0.00198747	-
ENST00000639172	2.62449	0.00374764	0.0371048	DOC2GP
ENST00000670600	2.62344	0.00308329	0.0321661	AC246817.1
ENST00000420219	2.62225	9.37032e-06	0.000347981	LINC00426
ENST00000566792	2.61773	0.000271287	0.00500317	LDC1P
ENST00000491298	2.61024	0.000552558	0.00868214	PFKL
MSTRG.243.4	2.60837	1.6797e-06	8.78695e-05	-
MSTRG.31356.14	2.60754	7.00869e-07	4.3578e-05	-
MSTRG.26241.10	2.60492	0.000360958	0.00626908	-
MSTRG.17835.1	2.59445	0.000211169	0.00410764	-
MSTRG.32481.1	2.5859	0.000239792	0.00454956	-
MSTRG.16272.1	2.58268	7.63524e-05	0.00190077	-
ENST00000477267	2.58157	0.00176154	0.0210432	KAZALD1
ENST00000592022	2.57989	4.47788e-06	0.000198064	AC011447.3
MSTRG.4225.6	2.5655	9.65331e-08	8.43676e-06	-
MSTRG.3361.9	2.56325	9.43617e-05	0.0022176	-
MSTRG.24828.1	2.56188	1.50767e-07	1.23346e-05	-
ENST00000651958	2.56166	7.67938e-07	4.62932e-05	FP236383.3
ENST00000652379	2.56166	7.67938e-07	4.62932e-05	FP236383.3
MSTRG.20656.1	2.56118	2.98366e-06	0.000140847	-
MSTRG.16099.1	2.5528	1.37607e-06	7.46785e-05	-
MSTRG.6258.1	2.55165	2.95991e-08	3.17309e-06	-
ENST00000660444	2.54916	0.00535649	0.0479704	LRRC8C-DT
MSTRG.17662.3	2.54887	0.000119973	0.0026732	-
MSTRG.16575.1	2.54088	8.77213e-06	0.000331422	-
ENST00000614615	2.54044	2.19934e-06	0.000108531	TMSB15B-AS1
ENST00000577228	2.53973	0.00516551	0.0466632	CDH8
MSTRG.2303.4	2.53926	0.00178851	0.0213036	-
ENST00000424493	2.53821	0.000983272	0.0134918	AC024560.1
ENST00000647183	2.53771	0.00015296	0.00319762	FBXW7
MSTRG.24144.2	2.53683	0.000120415	0.00267498	-
MSTRG.24990.3	2.53673	0.0009839	0.0134919	-
MSTRG.20715.16	2.53605	4.38318e-05	0.00121978	-
ENST00000624767	2.53605	0.0018779	0.02215	CELP
ENST00000481267	2.5321	0.00104135	0.0140408	CD9
ENST00000668485	2.53172	0.00544073	0.048545	SOCS2-AS1
MSTRG.28927.12	2.53155	1.75221e-06	9.04472e-05	-
MSTRG.9753.1	2.52124	0.00137385	0.0174636	-
ENST00000508269	2.5079	0.00147677	0.0185337	HHIP-AS1
MSTRG.6260.1	2.50718	3.19241e-08	3.35619e-06	-
MSTRG.22568.1	2.49939	6.56736e-05	0.00167942	-
MSTRG.24473.25	2.49887	9.29021e-06	0.000346782	-
MSTRG.28927.14	2.49829	6.13656e-06	0.000253886	-
ENST00000457668	2.49421	0.00120877	0.0157895	AC007381.1
ENST00000511562	2.49325	0.00339645	0.034539	TMA16
ENST00000652851	2.4885	0.000902935	0.0126609	AC137695.3
MSTRG.17128.1	2.48785	7.82074e-05	0.00192746	-
ENST00000511337	2.48738	4.8572e-05	0.00131144	PKD2
MSTRG.29326.3	2.4845	0.000244438	0.00462161	-
MSTRG.28927.3	2.48389	5.30336e-06	0.000225855	-
MSTRG.30097.1	2.48051	4.61013e-05	0.00126654	-
ENST00000491814	2.47805	7.5928e-07	4.61549e-05	AFAP1L2
ENST00000653685	2.47805	0.0015775	0.0194171	TMSB15B-AS1
ENST00000506155	2.4778	0.000120771	0.00267498	ADGRA3
MSTRG.28927.17	2.46645	1.33985e-05	0.000463557	-
ENST00000625168	2.46566	2.67601e-06	0.000129412	ZNF22-AS1
ENST00000668693	2.46307	0.00095998	0.0132516	ZNF571-AS1
ENST00000512637	2.46002	6.30027e-06	0.000259671	LEF1-AS1
ENST00000517607	2.45192	0.00438065	0.0416841	PINX1
ENST00000525829	2.44566	0.000951454	0.0132066	FAM66A
MSTRG.20715.18	2.44129	0.000108707	0.00249019	-
MSTRG.24473.27	2.4409	5.51699e-06	0.000233581	-
ENST00000667390	2.44025	0.000180467	0.00365333	SNHG14
ENST00000434090	2.44025	0.00107243	0.014362	PNPLA7
MSTRG.16321.1	2.4384	0.00511624	0.0463143	-
MSTRG.6256.4	2.43797	4.12902e-08	4.15999e-06	-
MSTRG.20168.11	2.43729	0.0018042	0.0214317	-
ENST00000659790	2.43484	2.94282e-06	0.000139487	LEF1-AS1
MSTRG.28928.3	2.43068	7.43153e-06	0.000291922	-
MSTRG.17238.3	2.4285	0.000398201	0.00673846	-
ENST00000508158	2.42502	0.00197882	0.0228862	RGS12
ENST00000653475	2.42347	0.00021191	0.00411015	AC156455.1
MSTRG.2303.3	2.41961	0.00157499	0.0194083	-
MSTRG.17844.1	2.41537	0.00105643	0.0141827	-
MSTRG.243.5	2.41247	7.63997e-07	4.62932e-05	-
ENST00000652420	2.41191	3.12159e-07	2.2644e-05	CDKN2B-AS1
ENST00000497602	2.41093	0.00501859	0.0457618	PRKCE
MSTRG.28927.30	2.40742	4.3139e-06	0.0001912	-
MSTRG.16319.8	2.40532	0.00352243	0.0355379	-
MSTRG.10649.1	2.39917	0.00447481	0.0422843	-
ENST00000560916	2.39813	0.00505703	0.0459768	STARD5
ENST00000635687	2.39461	0.000107426	0.00246344	MIR34AHG
ENST00000426585	2.39403	0.00334016	0.0340621	TPTEP1
ENST00000484228	2.39205	2.78934e-06	0.000133704	SLC41A1
ENST00000644194	2.38143	0.00280299	0.030019	CCDC26
MSTRG.16480.3	2.376	3.67433e-06	0.00016555	-
ENST00000645313	2.37326	0.000775802	0.0112628	CDKN2B-AS1
MSTRG.16500.1	2.37072	0.000129846	0.00282421	-
ENST00000352367	2.37004	0.00520495	0.0469219	TCL6
MSTRG.17141.1	2.36723	0.000913475	0.0127781	-
ENST00000651588	2.36167	9.33115e-07	5.47343e-05	CDKN2B-AS1
ENST00000469595	2.35437	0.00150277	0.0187598	AOX3P
MSTRG.8633.1	2.35367	4.6404e-05	0.00126654	-
MSTRG.16097.6	2.34708	8.04633e-08	7.20594e-06	-
ENST00000665040	2.34654	0.000572155	0.0089367	LEF1-AS1
ENST00000670093	2.3438	5.24173e-05	0.00138267	LINC01341
MSTRG.28927.24	2.34266	5.53567e-06	0.000233917	-
ENST00000400423	2.34212	0.00113467	0.015029	UMODL1
MSTRG.26177.1	2.34104	0.00157441	0.0194083	-
MSTRG.3204.7	2.33176	0.00197047	0.0228214	-
ENST00000609671	2.32726	0.00166377	0.0201519	AC007684.2
ENST00000596528	2.3155	0.00187893	0.0221503	ZNF91
MSTRG.18222.5	2.31031	0.000303346	0.00546928	-
ENST00000498662	2.30817	1.04218e-06	5.9684e-05	ZC3H12D
MSTRG.19122.5	2.30766	0.000268579	0.00497009	-
ENST00000460181	2.30474	2.7614e-12	1.27859e-09	FPGS
ENST00000668444	2.30293	1.03973e-06	5.9684e-05	SNHG14
MSTRG.1264.1	2.30129	0.00504275	0.0458781	-
MSTRG.28927.27	2.2997	1.31437e-05	0.000456194	-
MSTRG.23204.4	2.29787	0.000389297	0.00661865	-
MSTRG.28927.22	2.2931	1.06231e-05	0.000383383	-
MSTRG.21288.6	2.29278	0.00240253	0.0266066	-
MSTRG.6288.5	2.28872	0.00325934	0.0334574	-
ENST00000667660	2.28835	0.00206901	0.0236406	AC023296.1
ENST00000655681	2.28516	0.000137598	0.0029357	LINC01341
MSTRG.28363.1	2.28501	0.000115729	0.00260983	-
ENST00000466801	2.26521	0.00367157	0.0366014	PTMA
MSTRG.17661.1	2.26434	0.000372675	0.00640494	-
MSTRG.22567.1	2.26033	0.000163696	0.00338305	-
MSTRG.28931.1	2.25949	4.32108e-07	2.92945e-05	-
ENST00000461011	2.25608	0.000154023	0.00321363	BX890604.2
ENST00000494591	2.25383	6.07825e-07	3.85641e-05	RPSAP36
MSTRG.31505.1	2.25292	0.000198668	0.00391968	-
ENST00000602626	2.25154	0.00201468	0.0231853	AC022239.1
MSTRG.25614.3	2.2506	0.0029876	0.0315153	-
ENST00000658265	2.24803	0.000215218	0.00416689	AF117829.1
ENST00000509332	2.24744	0.000468457	0.00760788	LINC02273
ENST00000585816	2.24528	7.00902e-05	0.00177155	AC011447.3
ENST00000558838	2.24462	0.000763325	0.0111188	AC023024.1
MSTRG.28927.29	2.24291	1.21587e-05	0.000429542	-
ENST00000668079	2.23959	0.000827087	0.0118337	AC244636.3
ENST00000455503	2.23809	0.000230373	0.00440543	AL391069.2
MSTRG.16097.4	2.23372	2.1333e-06	0.000106479	-
ENST00000635405	2.23085	0.000116156	0.00261677	MIR34AHG
ENST00000457686	2.228	0.000851966	0.0120864	LINC01237
ENST00000514794	2.22664	5.05319e-05	0.00134271	MEF2C-AS1
ENST00000615684	2.22588	3.64731e-06	0.000165016	ZNF826P
MSTRG.28927.19	2.22288	1.77236e-05	0.000579131	-
ENST00000585863	2.22239	0.00491849	0.04535	LINC02080
ENST00000637196	2.21507	0.000819003	0.0117567	AC006453.3
MSTRG.18452.1	2.20995	0.0043547	0.0414917	-
ENST00000607039	2.20895	0.00236052	0.0263476	CTTNBP2NL
MSTRG.6260.3	2.20368	5.73977e-07	3.67379e-05	-
MSTRG.28190.2	2.20169	0.000420156	0.00702801	-
MSTRG.24476.2	2.20163	0.000353761	0.00616377	-
MSTRG.1454.1	2.19603	0.000168509	0.00346278	-
MSTRG.31083.1	2.19555	7.4239e-06	0.000291922	-
ENST00000597199	2.19345	0.000139591	0.00296534	LINC01480
ENST00000529578	2.19341	2.01467e-05	0.000644755	MYO18A
ENST00000655200	2.19265	0.000968831	0.0133276	AC110285.1
ENST00000651844	2.19265	0.00280807	0.0300439	AUXG01000058.1
MSTRG.28927.23	2.18809	3.09655e-05	0.000915587	-
MSTRG.25615.9	2.18264	0.00036941	0.00636005	-
MSTRG.28927.33	2.17895	2.01784e-06	0.000101648	-
ENST00000647917	2.17838	0.00211505	0.0240857	AC007381.1
ENST00000652155	2.16993	0.000701092	0.0103649	AF064858.1
ENST00000441531	2.16993	0.00529338	0.0475591	ACVR2B-AS1
MSTRG.28192.1	2.16319	0.000516579	0.00823575	-
MSTRG.23769.1	2.15826	2.17077e-08	2.44768e-06	-
ENST00000498157	2.15325	0.00442159	0.0419708	CELSR2
ENST00000629847	2.14995	0.00158868	0.0194777	MEF2C
MSTRG.20715.19	2.14918	0.000608533	0.00935233	-
ENST00000649541	2.14009	3.45492e-06	0.00015943	FIRRE
MSTRG.21846.1	2.13955	0.000138544	0.0029501	-
MSTRG.32268.31	2.13544	6.45357e-06	0.00026399	-
MSTRG.31510.11	2.13345	7.98539e-05	0.00195476	-
MSTRG.22895.2	2.13138	0.000784935	0.0113349	-
MSTRG.28091.6	2.13097	0.00168551	0.020344	-
ENST00000659786	2.1267	0.0030687	0.0321217	LINC00665
ENST00000481023	2.1265	0.00375479	0.0371586	GALNT14
MSTRG.14956.7	2.1176	0.000338889	0.00593314	-
MSTRG.28927.18	2.11375	4.71684e-05	0.0012815	-
MSTRG.28100.1	2.11209	0.00507485	0.0460931	-
ENST00000464097	2.10985	2.54934e-06	0.000123837	ADA
ENST00000585798	2.10692	0.000968858	0.0133276	AC021683.1
MSTRG.9216.1	2.10607	0.000409853	0.00690342	-
ENST00000467811	2.10535	0.00102102	0.0138525	ZFP64
ENST00000583828	2.10514	0.000879937	0.0124144	BAHCC1
ENST00000514385	2.10154	0.00312422	0.0324889	FXYD2
ENST00000668543	2.10134	1.09478e-05	0.000392499	AL009179.2
MSTRG.9572.1	2.09779	0.000388691	0.00661353	-
MSTRG.8042.4	2.09767	6.21893e-06	0.000256805	-
ENST00000479010	2.09722	0.000173119	0.00354088	CREB3L4
MSTRG.22510.6	2.09532	0.00158475	0.0194642	-
MSTRG.25813.13	2.09237	0.000225986	0.00433819	-
MSTRG.17844.6	2.08715	0.00355093	0.0357639	-
MSTRG.17661.2	2.08003	0.00480368	0.0446418	-
ENST00000651685	2.07943	0.00367005	0.0366014	AC018445.5
ENST00000524805	2.07939	0.00563525	0.0496832	CD81
ENST00000490838	2.07455	0.0036957	0.0367409	ITPA
MSTRG.20715.21	2.07356	0.00115779	0.0152425	-
MSTRG.16060.1	2.07245	0.000872675	0.0123239	-
MSTRG.20715.24	2.06835	0.000647933	0.0097783	-
MSTRG.21100.2	2.06525	3.04629e-05	0.000904411	-
ENST00000439325	2.05767	0.00327976	0.0335878	AC026202.2
MSTRG.20715.20	2.054	0.00202002	0.0231977	-
ENST00000609017	2.05393	9.32589e-06	0.000347189	AC005005.3
MSTRG.27344.9	2.05211	9.87232e-05	0.00229363	-
ENST00000644833	2.05163	0.0025443	0.0278097	AHDC1
ENST00000565978	2.05123	0.000129942	0.00282421	AC017100.1
MSTRG.31266.1	2.04439	0.000144276	0.00304532	-
MSTRG.9217.1	2.04415	0.0011544	0.0152255	-
MSTRG.16102.7	2.04246	2.8028e-05	0.000848324	-
ENST00000466964	2.0424	0.000292173	0.00533859	LAMC1
ENST00000521392	2.03709	0.004584	0.0431475	ERGIC1
MSTRG.31646.4	2.03675	3.62724e-06	0.00016445	-
MSTRG.20715.23	2.03368	0.00112805	0.0149596	-
ENST00000659534	2.03228	0.00304535	0.031985	AC097369.2
ENST00000497386	2.02641	5.36966e-06	0.000228232	FPGS
MSTRG.9214.8	2.02541	0.00040524	0.00683631	-
ENST00000670199	2.02409	8.63694e-05	0.00207687	A1BG-AS1
ENST00000567832	2.01667	6.61821e-05	0.00168846	AL591848.4
MSTRG.17512.1	2.0133	0.000211493	0.00410764	-
ENST00000593653	2.01282	0.00378241	0.0373639	AC010615.2
ENST00000610778	2.00877	0.000120363	0.00267498	AC245060.5
MSTRG.13754.1	2.00751	0.000260243	0.00484466	-
MSTRG.17844.9	2.00707	0.00393965	0.0386192	-
ENST00000602772	2.00545	0.00188843	0.0222137	JPX
MSTRG.27750.2	2.00384	2.8475e-05	0.000857085	-
ENST00000545800	2.00177	0.00365399	0.0365097	AP001453.4
MSTRG.28890.1	1.9988	0.000112545	0.00255392	-
MSTRG.9795.16	1.99199	0.000199795	0.00393478	-
ENST00000561346	1.9882	0.000910821	0.012755	TCF12
ENST00000559920	1.98765	1.10246e-05	0.000394601	AC090517.5
MSTRG.22565.1	1.98347	0.000265983	0.00493043	-
ENST00000399196	1.9828	0.00127276	0.0164662	LINC00243
MSTRG.9218.1	1.9801	0.000450489	0.0074154	-
ENST00000483842	1.97779	0.00282543	0.0301851	PAN3
ENST00000658138	1.97728	0.000661746	0.00993166	AL512343.2
ENST00000489878	1.97714	0.00488351	0.0451481	DYRK3
ENST00000532766	1.97602	0.00476131	0.044356	AC084125.2
MSTRG.1087.34	1.9742	7.75347e-05	0.0019174	-
MSTRG.13019.26	1.97157	0.000134258	0.00288422	-
MSTRG.616.18	1.96627	5.08582e-05	0.00134673	-
ENST00000666432	1.96375	3.47168e-07	2.45294e-05	LRRC8C-DT
MSTRG.31511.1	1.96336	4.84403e-05	0.00130951	-
MSTRG.13019.27	1.95974	0.000294268	0.00535889	-
MSTRG.7392.1	1.95972	4.98156e-07	3.26824e-05	-
MSTRG.12553.1	1.95894	0.00220927	0.0250277	-
ENST00000670964	1.95801	0.000551374	0.00866979	LINC02062
ENST00000514011	1.95458	0.00486157	0.0450202	MEF2C-AS1
ENST00000556430	1.9542	0.00237456	0.0264797	AL583810.2
ENST00000579859	1.95241	0.000133255	0.00286973	TSPOAP1-AS1
ENST00000381106	1.95232	0.00329599	0.0337105	BX890604.2
MSTRG.27344.8	1.94793	0.000100334	0.00232285	-
ENST00000596924	1.94549	0.000529911	0.00839463	A1BG
ENST00000661195	1.94429	0.000133229	0.00286973	LINC00665
MSTRG.32857.1	1.93518	1.71214e-05	0.000564538	-
ENST00000599952	1.93228	0.000617451	0.009456	AC012313.2
MSTRG.28190.1	1.92864	0.00113559	0.0150321	-
ENST00000527092	1.92859	0.000330202	0.00583268	AP002748.4
ENST00000523366	1.92798	0.000597669	0.00922446	ERGIC1
ENST00000666079	1.926	0.00153002	0.0190161	LRRC8C-DT
MSTRG.20082.8	1.92413	5.52147e-09	7.50989e-07	-
MSTRG.2634.8	1.92347	5.52359e-05	0.00144825	-
MSTRG.7968.1	1.92249	9.58565e-05	0.00223823	-
MSTRG.32428.1	1.92133	0.0031473	0.0325912	-
ENST00000647845	1.91648	0.00372432	0.0369411	BMS1P10
ENST00000663014	1.9155	0.00019059	0.00379818	AL035530.2
MSTRG.16052.5	1.91411	1.70863e-06	8.89551e-05	-
MSTRG.28927.46	1.91279	3.3667e-07	2.39824e-05	-
MSTRG.14958.1	1.91179	0.00174667	0.0209311	-
MSTRG.32562.2	1.91128	0.000237088	0.00450526	-
MSTRG.11593.22	1.9051	9.11585e-05	0.0021563	-
ENST00000462186	1.90442	0.000195976	0.00388646	AC139769.1
MSTRG.24348.2	1.90233	0.00180196	0.0214168	-
MSTRG.12983.1	1.90046	0.000196658	0.00389415	-
ENST00000585369	1.89159	0.00152841	0.0190161	AC111170.3
MSTRG.27686.1	1.88886	9.98356e-05	0.00231623	-
ENST00000569685	1.8862	0.000124832	0.00274126	AC002464.1
ENST00000448927	1.88437	0.00168465	0.020344	AP001062.1
ENST00000561122	1.88103	4.71339e-05	0.0012815	AC090517.5
ENST00000521822	1.88042	0.00167644	0.0202682	RASA4
MSTRG.24670.1	1.88012	0.000175617	0.00357201	-
MSTRG.27353.1	1.87869	0.000188403	0.00376494	-
ENST00000481734	1.8668	0.00300539	0.0316416	TTC21A
ENST00000513207	1.86635	5.77733e-05	0.00149674	LINC02728
MSTRG.21185.3	1.86471	0.000668971	0.0100125	-
ENST00000627767	1.8646	0.00188403	0.022191	MUC20-OT1
ENST00000460115	1.8628	3.90074e-06	0.000175027	NBR2
MSTRG.25099.4	1.86054	9.48808e-06	0.000351039	-
MSTRG.4039.1	1.85739	1.06164e-05	0.000383383	-
MSTRG.22566.1	1.85573	0.00196809	0.0228059	-
MSTRG.17508.1	1.85561	0.000295761	0.00537257	-
MSTRG.25574.1	1.85286	0.000702418	0.0103775	-
ENST00000507655	1.84946	0.000470449	0.00762885	SSBP2
MSTRG.24702.2	1.84756	2.68293e-05	0.000822338	-
ENST00000660717	1.84645	6.96689e-06	0.000279729	SNHG14
ENST00000465266	1.84631	1.03178e-05	0.000376159	ZNF678
MSTRG.13019.25	1.84482	2.81247e-05	0.000850069	-
MSTRG.25575.19	1.84322	4.42725e-05	0.0012289	-
MSTRG.24675.2	1.84157	0.000172641	0.00353767	-
ENST00000671039	1.8413	7.97892e-05	0.00195476	AL359643.3
ENST00000662176	1.83825	0.00408492	0.0396857	AL596214.1
ENST00000495294	1.83387	0.00179027	0.0213128	ARSD
MSTRG.24476.1	1.83133	0.000604261	0.00931959	-
ENST00000656589	1.82862	0.00145997	0.0183972	SNHG1
MSTRG.2634.9	1.82776	0.000126529	0.00276978	-
MSTRG.13917.19	1.82722	3.56909e-06	0.000162907	-
MSTRG.24348.1	1.82607	0.00195097	0.0226609	-
ENST00000590740	1.82271	0.000174443	0.00355854	AC060780.1
MSTRG.28927.40	1.81555	8.65069e-05	0.00207788	-
ENST00000587894	1.81308	0.00170936	0.0205861	AC092068.3
MSTRG.27352.1	1.81286	0.000571416	0.00893331	-
MSTRG.15590.14	1.81253	7.74642e-05	0.0019174	-
MSTRG.9215.1	1.81111	0.000465582	0.00758383	-
MSTRG.24675.1	1.80942	0.000269365	0.00497616	-
ENST00000580085	1.80735	0.00143757	0.0181464	AC127024.5
ENST00000655874	1.80578	0.00175144	0.0209652	AL050309.1
MSTRG.17506.1	1.80349	0.000207202	0.00405437	-
MSTRG.7389.32	1.80207	6.90026e-07	4.31504e-05	-
ENST00000624818	1.80165	4.88446e-05	0.00131554	FP325332.1
MSTRG.16481.7	1.79912	0.00176359	0.0210528	-
MSTRG.9913.1	1.79593	0.0016583	0.0201047	-
MSTRG.24673.1	1.79557	0.000293958	0.00535771	-
MSTRG.25576.1	1.79224	0.000102172	0.00236037	-
MSTRG.10919.7	1.79179	0.000893749	0.0125726	-
MSTRG.16815.16	1.78948	0.00200543	0.0230911	-
MSTRG.30501.3	1.7891	0.00177979	0.0212229	-
MSTRG.3365.2	1.78583	1.35702e-06	7.43554e-05	-
ENST00000591815	1.784	0.00257239	0.0280635	AC006213.2
MSTRG.23828.1	1.78357	0.00119594	0.01565	-
ENST00000515388	1.78209	4.88293e-06	0.000213378	GAB1
MSTRG.3365.7	1.7784	3.27066e-06	0.000152738	-
MSTRG.32889.1	1.77761	0.000194695	0.00386584	-
MSTRG.32610.1	1.7774	0.000555196	0.00871729	-
MSTRG.13737.41	1.77316	8.66771e-06	0.000328618	-
MSTRG.13019.23	1.77294	0.000370051	0.00636605	-
MSTRG.16215.1	1.77275	0.000224874	0.00433071	-
ENST00000528636	1.76939	0.00463808	0.0435391	ZNF195
MSTRG.15385.5	1.76907	0.000778226	0.0112755	-
MSTRG.24258.1	1.76458	6.00106e-08	5.65347e-06	-
ENST00000589652	1.76457	0.00165051	0.0200437	ZNF667
MSTRG.24674.1	1.76432	0.000582643	0.00904543	-
MSTRG.27882.1	1.76305	8.75867e-05	0.00209688	-
ENST00000587344	1.75869	9.33304e-06	0.000347189	AP005131.6
MSTRG.26384.6	1.75851	5.30175e-06	0.000225855	-
ENST00000631288	1.75502	3.39868e-05	0.000988797	MUC20-OT1
MSTRG.13022.1	1.75363	9.25554e-05	0.00218459	-
MSTRG.17704.13	1.75343	0.00345679	0.0350544	-
ENST00000590242	1.7526	0.000128587	0.00280391	MYO18A
MSTRG.24473.15	1.7445	0.000960288	0.0132516	-
MSTRG.24672.1	1.742	0.000747269	0.0109486	-
MSTRG.27906.1	1.74094	0.00239458	0.0265672	-
ENST00000494718	1.74076	1.96787e-06	9.98246e-05	MAGED1
MSTRG.17709.5	1.7368	1.77168e-05	0.000579131	-
ENST00000659236	1.73356	0.000995349	0.0135924	SNHG14
MSTRG.24674.2	1.73205	0.00120522	0.0157526	-
MSTRG.25614.2	1.73063	6.7217e-05	0.00171085	-
MSTRG.20083.1	1.72504	2.33157e-05	0.000726929	-
MSTRG.14796.9	1.72276	1.93569e-05	0.000624068	-
MSTRG.4068.5	1.7193	0.00023014	0.00440484	-
MSTRG.32098.1	1.71832	3.44936e-07	2.44511e-05	-
ENST00000470387	1.71798	0.00347709	0.0352283	CD72
MSTRG.13023.1	1.71544	0.00104989	0.0141209	-
ENST00000606664	1.71494	0.00280292	0.030019	AC100803.4
MSTRG.23919.7	1.7146	0.00412886	0.0400233	-
MSTRG.21100.6	1.71445	3.30182e-05	0.000965033	-
MSTRG.17708.1	1.70981	2.61048e-06	0.000126524	-
ENST00000595059	1.70671	0.000186652	0.00374026	AC012313.8
MSTRG.30752.10	1.70475	0.000358748	0.00624067	-
ENST00000484271	1.70371	0.00239646	0.0265672	LDLRAD2
ENST00000453229	1.69766	4.65017e-05	0.00126654	AC103923.1
MSTRG.24473.13	1.69559	0.000245772	0.00463266	-
MSTRG.4068.4	1.6916	7.20194e-07	4.45252e-05	-
ENST00000661747	1.69083	9.4152e-05	0.00221507	AC000065.2
MSTRG.4559.1	1.69073	0.000693151	0.0102825	-
ENST00000479930	1.68589	4.91499e-05	0.00131887	TTC3
ENST00000501448	1.68513	0.000478308	0.0077275	AC005329.1
ENST00000664973	1.68226	0.000254407	0.00475227	TMEM220-AS1
ENST00000436880	1.68148	1.19896e-06	6.62228e-05	MIR181A1HG
MSTRG.20818.1	1.68066	0.00556774	0.0493343	-
MSTRG.21100.7	1.67958	5.02676e-06	0.000218348	-
MSTRG.19768.1	1.6774	4.58574e-06	0.000201606	-
MSTRG.10039.1	1.67227	3.29746e-06	0.000153199	-
MSTRG.17707.1	1.66918	1.54516e-06	8.23992e-05	-
ENST00000580229	1.66903	0.00495411	0.0455201	CNDP2
MSTRG.33057.9	1.66877	0.000292942	0.00534816	-
ENST00000594944	1.65555	0.0013127	0.0168437	ZNF71
ENST00000608335	1.64935	0.00198073	0.0228862	AL117339.3
ENST00000424306	1.64889	2.85434e-07	2.09852e-05	AL390879.1
MSTRG.735.6	1.64683	2.44274e-05	0.000755098	-
ENST00000662852	1.64534	1.73079e-05	0.000568105	SLC16A1-AS1
ENST00000488970	1.64386	0.00082436	0.0118102	BTK
ENST00000601116	1.64374	0.00134305	0.0171322	AC243960.1
MSTRG.12866.2	1.64095	0.00046441	0.00757893	-
ENST00000657798	1.63902	0.000118926	0.00265716	SNHG14
ENST00000430838	1.639	7.1611e-06	0.000283481	ZNF138
MSTRG.8161.2	1.6386	0.00233321	0.0261459	-
MSTRG.13019.29	1.637	0.000676112	0.0100847	-
ENST00000413035	1.63591	0.00450222	0.0424696	IPO9-AS1
ENST00000655461	1.63421	0.00499362	0.0456793	SNHG14
ENST00000563843	1.62923	2.52255e-05	0.000775363	PAN3-AS1
ENST00000569449	1.62866	0.000259175	0.0048289	AC104083.1
ENST00000504495	1.62819	0.000464585	0.00757893	RIMKLB
ENST00000639209	1.62817	0.00250194	0.0274501	AC105052.4
ENST00000470105	1.62646	6.81337e-06	0.000275309	ZNF618
MSTRG.24703.1	1.62505	2.76693e-06	0.000132923	-
ENST00000549804	1.61775	0.00151832	0.0189134	SNHG14
ENST00000673853	1.6172	0.00230376	0.0258825	RNASEH2B-AS1
ENST00000665286	1.61108	0.00419086	0.0404153	AC027601.6
MSTRG.18842.6	1.59837	1.44231e-05	0.000491197	-
ENST00000485565	1.59789	0.000179081	0.00362864	SPIN1
ENST00000497922	1.59684	0.00383707	0.0378352	JMJD1C
ENST00000594230	1.59422	0.000989968	0.0135495	AC011503.2
ENST00000356347	1.58765	0.00194226	0.0226392	ZNF876P
MSTRG.13134.5	1.58707	0.00116794	0.0153669	-
MSTRG.3861.1	1.58409	0.000335783	0.00588824	-
MSTRG.23458.5	1.58312	0.000576925	0.00898714	-
MSTRG.17710.1	1.5823	1.16195e-05	0.000412501	-
MSTRG.17704.16	1.57284	2.82875e-06	0.000135123	-
MSTRG.11411.1	1.56684	0.00368778	0.0367253	-
MSTRG.14801.1	1.56525	1.72202e-06	8.94381e-05	-
MSTRG.24671.1	1.55881	0.00177468	0.0211736	-
MSTRG.14796.13	1.55868	2.15543e-05	0.000683403	-
MSTRG.3217.1	1.55833	0.00158748	0.019474	-
MSTRG.3222.2	1.55681	4.63426e-05	0.00126654	-
MSTRG.30752.4	1.55324	0.00095278	0.0132066	-
ENST00000665547	1.55153	0.00155541	0.0192323	SNHG14
MSTRG.32219.1	1.55117	0.00386846	0.0380757	-
ENST00000473486	1.54986	0.00108895	0.0145118	WDR34
MSTRG.19744.4	1.54637	3.25384e-05	0.000953029	-
ENST00000670460	1.54423	0.000864463	0.0122318	A1BG-AS1
ENST00000601023	1.54336	0.000128365	0.00280188	ZNF85
ENST00000446521	1.54111	0.000871456	0.0123147	MUC20-OT1
MSTRG.3858.12	1.5405	0.00149641	0.0187262	-
MSTRG.25614.1	1.53768	0.00193353	0.0225638	-
MSTRG.16121.1	1.53618	0.000647207	0.0097783	-
MSTRG.15391.1	1.53598	0.0042092	0.0404954	-
MSTRG.14031.2	1.53297	1.37045e-07	1.1515e-05	-
MSTRG.31511.2	1.52623	0.00150748	0.0187999	-
MSTRG.8596.1	1.52377	0.00199533	0.022987	-
MSTRG.17729.9	1.52359	6.10779e-06	0.000253177	-
MSTRG.33018.1	1.5222	0.00102704	0.0139255	-
MSTRG.9736.10	1.52199	0.00257453	0.028067	-
MSTRG.17704.12	1.52051	3.88709e-05	0.00110721	-
MSTRG.33032.1	1.52038	0.00023725	0.00450526	-
MSTRG.17711.1	1.50846	5.0869e-05	0.00134673	-
ENST00000621730	1.50343	0.00492141	0.04535	AC090241.3
ENST00000605085	1.50343	0.00542625	0.0484727	AL451085.3
MSTRG.29232.1	1.50016	0.00321767	0.0331234	-
MSTRG.24340.2	1.49889	2.49711e-06	0.000121843	-
MSTRG.16057.2	1.49853	0.00020612	0.00404106	-
ENST00000492116	1.49761	0.00369533	0.0367409	MORF4L2
MSTRG.21699.1	1.48543	0.00185528	0.0219572	-
MSTRG.7678.2	1.48517	0.000451968	0.00741873	-
MSTRG.20460.6	1.48455	0.00462827	0.0435078	-
MSTRG.15084.7	1.48281	0.00505994	0.0459768	-
ENST00000455723	1.48127	0.00104035	0.0140361	TMSB15B
ENST00000569134	1.48127	0.00414019	0.0400617	AC009812.4
ENST00000570282	1.48081	0.00558586	0.0494144	AC007541.1
ENST00000671583	1.47909	3.11045e-06	0.000146198	BX890604.2
ENST00000589905	1.47636	0.00282224	0.0301658	AC036176.1
ENST00000528548	1.47451	0.00309786	0.0322871	NDUFV1
ENST00000555578	1.47443	0.00309188	0.0322403	LINC00638
MSTRG.14957.1	1.47408	0.00359652	0.0361179	-
MSTRG.16061.1	1.47161	1.56169e-05	0.000525279	-
ENST00000638174	1.46047	8.45265e-05	0.00204385	AC092329.4
MSTRG.14506.1	1.45943	0.000987669	0.0135265	-
ENST00000665368	1.45582	0.00494708	0.0455023	AC012636.1
ENST00000469998	1.45251	0.00284137	0.0302959	PNPLA7
ENST00000590622	1.45251	0.00315019	0.0325984	LINC00665
ENST00000504610	1.4513	0.00399409	0.0390298	LINC02762
MSTRG.16102.5	1.45087	4.94933e-05	0.00132645	-
ENST00000493455	1.45066	0.00147411	0.0185251	HPS4
MSTRG.25578.1	1.45049	0.00407724	0.0396288	-
ENST00000657915	1.44695	3.67097e-06	0.00016555	TPM4
MSTRG.26293.1	1.4463	0.00257687	0.028067	-
ENST00000648028	1.4441	0.00104907	0.0141186	FIRRE
ENST00000357802	1.44322	0.000174477	0.00355854	RRP7BP
ENST00000488608	1.4412	0.00260807	0.028336	ZC4H2
ENST00000497039	1.4386	0.00110892	0.0147599	CEP68
ENST00000477955	1.4358	0.00102931	0.0139389	MAGI3
ENST00000501211	1.43423	0.000132401	0.00286129	AC092828.1
ENST00000470543	1.4318	0.0024269	0.0268335	HIGD1A
MSTRG.17317.11	1.42694	7.38203e-05	0.00184865	-
ENST00000430245	1.42149	0.00154292	0.0190995	GAS5
ENST00000453026	1.41776	8.74148e-05	0.00209507	CHROMR
MSTRG.17731.1	1.41724	2.49539e-05	0.000769188	-
ENST00000671491	1.4141	4.44063e-08	4.41265e-06	SNHG14
MSTRG.28889.1	1.4134	0.000730708	0.0107444	-
ENST00000583242	1.41184	0.000630829	0.00962025	CYBC1
ENST00000639185	1.41174	0.00296912	0.0313965	JPX
ENST00000589203	1.41107	0.000293389	0.00535182	ZNF519
ENST00000657461	1.40881	0.000452037	0.00741873	ZNF790-AS1
MSTRG.16993.11	1.40277	0.0040586	0.0395006	-
MSTRG.16102.12	1.39776	1.96167e-05	0.000630573	-
MSTRG.31084.1	1.39659	0.000274532	0.00504166	-
ENST00000568752	1.39578	0.00161774	0.0197561	AC136944.2
ENST00000492931	1.39425	0.000782622	0.0113177	ADA
MSTRG.30167.1	1.39345	0.000175793	0.00357201	-
ENST00000571724	1.39255	0.00107325	0.0143642	AC110285.2
ENST00000667017	1.39111	0.000897505	0.012601	PXN-AS1
MSTRG.20212.1	1.38991	0.00129681	0.0166792	-
MSTRG.31726.1	1.38976	0.000384102	0.0065508	-
MSTRG.13742.1	1.3884	0.000116849	0.00262694	-
ENST00000467310	1.38514	0.00476743	0.0443789	SEPTIN6
MSTRG.33022.2	1.38102	0.00153304	0.0190161	-
ENST00000602436	1.38082	0.00251595	0.0275552	AC018809.2
ENST00000640631	1.38025	1.00557e-06	5.82e-05	SNHG14
MSTRG.2375.7	1.37313	0.00176182	0.0210432	-
ENST00000490945	1.37281	0.000664637	0.00996772	SERP1
ENST00000640691	1.37025	0.00497639	0.0455862	PIGT
MSTRG.20747.17	1.37018	0.000594001	0.00920702	-
MSTRG.2380.1	1.36889	0.00118096	0.0155007	-
ENST00000663434	1.36718	0.00395594	0.0387092	AC087500.1
MSTRG.26329.1	1.3656	0.000847534	0.0120313	-
ENST00000471281	1.36339	0.00308264	0.0321661	GNA12
MSTRG.14024.1	1.36245	0.000162686	0.00336537	-
MSTRG.6890.10	1.36086	0.000959486	0.0132516	-
MSTRG.15333.1	1.36065	0.000836955	0.0119435	-
ENST00000656463	1.35569	0.00332061	0.0339104	SNHG14
MSTRG.26781.23	1.35505	3.47356e-09	5.00607e-07	-
ENST00000634994	1.35276	0.00222279	0.0251358	AC060780.1
MSTRG.26766.1	1.35234	0.000153979	0.00321363	-
MSTRG.18410.1	1.35085	0.00553346	0.0491306	-
MSTRG.29229.1	1.34883	0.00337143	0.0343167	-
MSTRG.32225.1	1.34663	0.00114102	0.0150947	-
ENST00000653304	1.34498	0.0024713	0.0271618	TMCC1-AS1
MSTRG.26973.17	1.33753	0.00315413	0.0326237	-
ENST00000430555	1.33423	0.00149519	0.0187218	LINC01237
ENST00000671323	1.32738	6.31103e-05	0.0016215	ENTPD1-AS1
MSTRG.7678.1	1.32609	0.000777171	0.0112677	-
MSTRG.32627.1	1.32479	0.000527492	0.00837293	-
MSTRG.24885.8	1.32365	0.00483833	0.0448814	-
ENST00000477802	1.32266	0.00478123	0.0444844	DHX9
ENST00000660017	1.32193	0.000950718	0.0132066	AL162595.1
ENST00000487643	1.31933	0.000199538	0.00393329	KLHL6
MSTRG.16123.1	1.31232	0.000910592	0.012755	-
MSTRG.14023.22	1.31123	7.75283e-05	0.0019174	-
MSTRG.9913.2	1.30806	4.45354e-05	0.00123437	-
ENST00000462012	1.30725	0.00023364	0.00445224	MDM4
MSTRG.16118.43	1.30232	0.000839111	0.0119586	-
ENST00000649848	1.30198	1.46994e-06	7.95744e-05	AC242376.2
MSTRG.3446.1	1.29808	0.00404513	0.0393871	-
MSTRG.14031.1	1.29407	7.84771e-05	0.00193192	-
MSTRG.30188.2	1.29011	0.000180775	0.00365616	-
ENST00000643367	1.28788	0.000403088	0.00681057	CHD4
MSTRG.27775.1	1.28765	0.000139669	0.00296534	-
ENST00000514042	1.28735	0.00446947	0.0422843	AC012636.1
ENST00000573341	1.28726	0.00016086	0.00333711	AC005670.3
MSTRG.32626.28	1.28357	1.58515e-06	8.3932e-05	-
ENST00000578548	1.27998	0.000952526	0.0132066	MPRIP
MSTRG.14029.1	1.27885	0.000121076	0.00267498	-
ENST00000475236	1.27692	0.00142518	0.0180358	TCEA2
ENST00000670089	1.27494	0.00387348	0.0380907	ERICH6-AS1
MSTRG.14023.28	1.27253	0.00035716	0.00621802	-
MSTRG.24327.8	1.27223	0.00280121	0.030019	-
MSTRG.13740.1	1.27219	0.000330193	0.00583268	-
MSTRG.14023.30	1.27133	6.87409e-05	0.00174149	-
ENST00000577199	1.2677	0.00551471	0.0490241	AC012213.3
ENST00000503602	1.265	0.000596589	0.00922086	AC004803.1
MSTRG.31015.1	1.2602	0.00334753	0.0341053	-
MSTRG.30188.3	1.26015	0.00150131	0.0187588	-
MSTRG.15681.21	1.25987	0.00103133	0.0139496	-
ENST00000490921	1.25754	0.000273043	0.00502576	PARP1
ENST00000546682	1.25565	0.00348945	0.0353033	SNHG14
ENST00000587128	1.25452	0.000919288	0.0128405	AC006213.2
ENST00000608025	1.24998	0.00428326	0.0409714	AL022328.4
ENST00000626479	1.24954	0.000843423	0.0119886	SLFNL1-AS1
MSTRG.15723.7	1.24894	0.000762303	0.0111118	-
MSTRG.8409.1	1.24175	0.000748356	0.0109521	-
ENST00000666480	1.23478	0.0030556	0.0320308	CHROMR
ENST00000620414	1.23464	0.000483739	0.00780309	AC007996.1
ENST00000541683	1.23181	0.00379007	0.0374227	FADS1
ENST00000500741	1.22899	0.00198133	0.0228862	NRAV
ENST00000568248	1.22693	0.00209104	0.0238497	AC083843.3
ENST00000580022	1.22669	0.000743888	0.0109087	TSPOAP1-AS1
MSTRG.25099.1	1.22541	0.000491164	0.00788835	-
MSTRG.12992.1	1.22341	0.00244082	0.0269357	-
MSTRG.30932.9	1.22288	0.00317189	0.0327451	-
MSTRG.16118.42	1.22288	9.87562e-05	0.00229363	-
MSTRG.30191.1	1.22157	0.00016785	0.00345577	-
ENST00000667317	1.22143	0.000467037	0.00759048	GABPB1-AS1
ENST00000610494	1.21589	0.000896068	0.012597	AL161772.1
ENST00000606229	1.21478	0.00268576	0.0290206	AC007390.1
ENST00000672795	1.21109	0.00554138	0.0491408	ZNF827
MSTRG.30936.1	1.20834	0.00449334	0.0424226	-
ENST00000622688	1.20363	0.0011472	0.0151397	AC026356.1
MSTRG.14023.29	1.20359	0.000959288	0.0132516	-
MSTRG.14023.26	1.20206	0.000548205	0.00863245	-
MSTRG.14023.23	1.19778	0.000110573	0.00251968	-
ENST00000660956	1.19265	0.00246586	0.0271295	SNHG14
MSTRG.32220.1	1.19231	0.000679985	0.0101216	-
ENST00000529652	1.18614	0.00324984	0.0333757	FOXK2
ENST00000641839	1.18494	0.000319115	0.00567832	AC068587.4
MSTRG.3092.5	1.17789	0.00105082	0.0141247	-
ENST00000660194	1.1745	0.00307482	0.0321548	AC046134.2
MSTRG.33256.15	1.16993	3.9798e-05	0.00112333	-
ENST00000465856	1.16908	0.00279494	0.0299982	BTN2A3P
MSTRG.31510.7	1.16846	0.00139634	0.0177392	-
ENST00000499624	1.16809	0.000257613	0.00480392	GABPB1-AS1
MSTRG.30120.7	1.16624	0.00510109	0.0462429	-
ENST00000562846	1.1649	0.000333653	0.00586034	AC027682.1
MSTRG.17612.2	1.16227	9.10465e-06	0.000342197	-
MSTRG.15682.1	1.15634	0.00114532	0.0151241	-
ENST00000496775	1.15464	0.000447641	0.00738556	NOP56
ENST00000664545	1.15287	0.000830229	0.0118631	SNHG14
MSTRG.4013.40	1.15208	0.000474483	0.0076771	-
MSTRG.18844.1	1.15147	0.000132811	0.0028673	-
ENST00000494548	1.15003	0.00501231	0.0457618	ZNF512
MSTRG.3215.2	1.14995	0.0037311	0.0369577	-
MSTRG.10741.1	1.14831	0.0023884	0.0265546	-
ENST00000604849	1.14422	0.00158458	0.0194642	KANTR
ENST00000605830	1.14315	0.000897382	0.012601	TMCC1-AS1
MSTRG.31510.8	1.14286	0.00297218	0.0314136	-
ENST00000660816	1.14213	0.00159738	0.0195513	AC068587.4
MSTRG.21698.11	1.14171	0.000111318	0.00253399	-
MSTRG.21185.1	1.13368	0.00496741	0.0455545	-
MSTRG.17847.15	1.1276	0.00534069	0.047888	-
ENST00000664211	1.12668	0.000251655	0.00471301	AF235103.3
ENST00000392275	1.12653	0.00073836	0.0108349	C19orf12
ENST00000462139	1.12451	3.67455e-05	0.0010554	ZNF496
ENST00000480065	1.12404	0.00400388	0.0390786	TAF1A
ENST00000605896	1.12098	0.00219279	0.0248798	Z97832.2
MSTRG.17612.1	1.12095	0.000550515	0.00866255	-
MSTRG.8327.3	1.12029	3.59037e-14	4.1123e-11	-
MSTRG.14009.2	1.11649	6.67148e-05	0.00170005	-
ENST00000505448	1.11333	0.00285079	0.0303665	AC104825.1
ENST00000486365	1.11321	0.00551977	0.0490491	DIRC3
MSTRG.21515.7	1.11269	0.00241977	0.0267712	-
ENST00000556296	1.11059	0.000334067	0.00586287	APEX1
ENST00000519395	1.11054	0.00561577	0.0496126	NUDCD2
ENST00000285274	1.10065	0.00559079	0.049438	ZNF286B
MSTRG.30120.4	1.09942	0.00266132	0.0288357	-
ENST00000471452	1.09837	0.00216114	0.0245335	BCR
ENST00000665294	1.09551	0.00368907	0.0367253	UBA6-AS1
ENST00000454638	1.0915	0.00545969	0.0486343	ENTPD1-AS1
ENST00000611606	1.08861	0.00128598	0.0166048	FRG1HP
ENST00000469149	1.08759	0.00512963	0.0463969	TSPAN14
MSTRG.18844.2	1.08595	0.000419983	0.00702801	-
ENST00000664922	1.08508	0.00415072	0.0401458	RNASEH1-AS1
ENST00000470797	1.08235	6.41158e-05	0.00164539	MDM4
MSTRG.16046.2	1.08	0.000197608	0.00390232	-
ENST00000481819	1.07899	0.0047179	0.0440598	HNRNPH3
ENST00000432230	1.07744	0.00419323	0.0404153	AF127577.4
ENST00000638898	1.06985	0.00147517	0.0185251	AP000866.6
MSTRG.3663.1	1.06821	0.00314221	0.0325778	-
ENST00000331711	1.06629	0.000209371	0.00408273	ZNF605
ENST00000519697	1.06609	0.000297479	0.00539477	SBSPON
MSTRG.14023.15	1.06396	0.00121291	0.0158246	-
ENST00000477748	1.06312	0.00542818	0.0484727	PDE6D
MSTRG.14023.9	1.06273	7.59789e-05	0.00189399	-
ENST00000490265	1.06108	0.000669803	0.010018	OFD1
MSTRG.11541.9	1.05989	0.00439522	0.0418046	-
MSTRG.3208.1	1.05952	0.000462775	0.00756073	-
MSTRG.16118.34	1.05818	4.64866e-05	0.00126654	-
MSTRG.26328.3	1.05755	0.00390265	0.0383256	-
MSTRG.2485.1	1.05256	6.3053e-05	0.0016215	-
ENST00000603385	1.04877	0.0037206	0.036921	KANTR
ENST00000589556	1.04866	0.000382671	0.00653664	ZNF790-AS1
ENST00000487793	1.04358	0.00174484	0.0209207	ARVCF
MSTRG.7941.1	1.03868	0.000207357	0.00405437	-
MSTRG.23976.12	1.03824	0.00245654	0.0270406	-
MSTRG.13876.1	1.03653	0.0010327	0.0139501	-
ENST00000564464	1.03607	0.000125703	0.00275484	AC107375.1
ENST00000420471	1.0347	0.000924002	0.0128898	LINC00630
MSTRG.4013.39	1.03125	0.000309649	0.00554615	-
MSTRG.10959.1	1.02753	0.000484721	0.00780792	-
MSTRG.4013.38	1.02535	0.000331998	0.0058528	-
MSTRG.33430.4	1.02515	0.00446739	0.0422843	-
ENST00000565928	1.0247	0.00450061	0.0424696	TSPY26P
MSTRG.3215.1	1.02189	1.53642e-06	8.23535e-05	-
MSTRG.15004.1	1.02072	0.000367962	0.00635018	-
ENST00000620026	1.01782	0.00225228	0.025396	TULP4
ENST00000458570	1.01624	0.0056324	0.0496832	ZMAT1
ENST00000658653	1.01519	0.00197964	0.0228862	AL136419.3
ENST00000597652	1.0151	0.00372986	0.0369577	ZNF814
ENST00000494378	1.01423	0.000197278	0.00390232	B3GALNT2
ENST00000670019	1.01418	0.00483001	0.0448233	ZNF529-AS1
ENST00000590767	1.01142	0.00413689	0.0400617	AL161457.2
ENST00000623655	1.00864	0.00563679	0.0496832	ERICD
MSTRG.28338.1	1.00782	0.00169014	0.0203885	-
MSTRG.3012.8	1.00633	3.92524e-05	0.00111225	-
ENST00000648301	1.00293	0.00393796	0.0386192	MSH2-OT1
MSTRG.28358.1	1.00178	0.000326631	0.00578839	-
ENST00000483734	1.00143	0.000169344	0.00347339	MSTO1
MSTRG.25880.15	1.00102	0.00511889	0.046319	-
ENST00000468321	1.00076	0.00168492	0.020344	SH3YL1
ENST00000561486	-1.00486	0.00308247	0.0321661	AC005674.2
MSTRG.24889.1	-1.00664	0.000386895	0.00658811	-
ENST00000478033	-1.00795	0.00157094	0.0193913	TAGLN2
MSTRG.3433.27	-1.01071	0.00205347	0.0235075	-
MSTRG.26967.1	-1.01522	0.00171767	0.0206561	-
MSTRG.20193.1	-1.0207	0.00229712	0.0258212	-
MSTRG.3587.26	-1.02595	5.62631e-05	0.00146284	-
MSTRG.730.1	-1.02625	0.00129425	0.0166659	-
MSTRG.4308.1	-1.03126	0.00564152	0.0497047	-
ENST00000366860	-1.03277	0.00262698	0.0284987	CNIH4
ENST00000466245	-1.03555	0.00366688	0.0365881	TTLL3
MSTRG.1799.1	-1.041	0.00435291	0.0414917	-
MSTRG.17937.8	-1.04116	0.000165479	0.00341665	-
MSTRG.423.1	-1.04368	2.24475e-05	0.000707974	-
MSTRG.3865.5	-1.04479	4.22966e-05	0.00118311	-
MSTRG.6393.4	-1.04699	0.00372049	0.036921	-
MSTRG.10090.5	-1.04727	8.6119e-05	0.00207314	-
MSTRG.30202.1	-1.05135	2.72674e-07	2.01834e-05	-
MSTRG.3587.17	-1.0564	0.000450812	0.0074154	-
MSTRG.17902.7	-1.05961	8.2968e-10	1.51727e-07	-
ENST00000604354	-1.07806	0.000295659	0.00537257	AC138035.1
MSTRG.10574.1	-1.07864	8.91378e-05	0.00212002	-
MSTRG.1744.7	-1.08129	0.00133266	0.0170296	-
MSTRG.28084.1	-1.0855	0.00126656	0.0164107	-
MSTRG.12709.1	-1.08595	0.0049655	0.0455545	-
ENST00000634549	-1.08955	0.000595751	0.00922086	AC245100.4
MSTRG.1744.1	-1.09177	0.00420105	0.0404528	-
MSTRG.1141.1	-1.09292	7.79059e-05	0.00192221	-
MSTRG.3587.23	-1.0953	0.00126764	0.0164107	-
MSTRG.9339.1	-1.09657	0.0020867	0.0238127	-
MSTRG.2433.1	-1.09861	0.00520936	0.0469219	-
MSTRG.23385.1	-1.10104	0.0014419	0.0181905	-
ENST00000418474	-1.10175	0.0013474	0.0171642	AC009506.2
MSTRG.22161.14	-1.1021	3.73563e-06	0.000167965	-
MSTRG.24439.8	-1.11187	5.00522e-05	0.00133158	-
MSTRG.11798.1	-1.11524	0.00164023	0.0199411	-
MSTRG.20399.5	-1.11609	0.000192696	0.00382964	-
ENST00000584023	-1.11704	0.00256872	0.0280485	GARS1-DT
MSTRG.30490.1	-1.12055	0.000569461	0.00891554	-
ENST00000468692	-1.12096	0.00161298	0.0197201	DENND2D
MSTRG.6814.1	-1.1214	7.71158e-06	0.000298322	-
ENST00000508800	-1.12213	0.00327208	0.033525	NEDD9
MSTRG.22162.1	-1.1262	0.000112489	0.00255392	-
MSTRG.23089.1	-1.1307	0.00298093	0.0314754	-
MSTRG.7508.1	-1.1321	0.000594504	0.00920825	-
MSTRG.20093.9	-1.13394	1.38254e-07	1.15371e-05	-
ENST00000500765	-1.1375	0.0028271	0.0301881	FAM13A-AS1
MSTRG.22161.13	-1.14146	1.02767e-05	0.000376159	-
MSTRG.28687.20	-1.14254	0.00318969	0.0328977	-
MSTRG.2432.1	-1.14595	0.00268557	0.0290206	-
MSTRG.3576.11	-1.14611	0.00430998	0.0411699	-
MSTRG.21789.2	-1.14641	0.00406788	0.0395732	-
ENST00000604692	-1.14748	0.000865252	0.012235	AC009948.3
ENST00000567327	-1.14823	0.000310172	0.00555095	AC009962.1
ENST00000646213	-1.14841	0.000487314	0.00783816	ARHGAP26
MSTRG.20192.8	-1.15261	5.40181e-05	0.00141802	-
ENST00000488618	-1.1587	0.000182799	0.0036868	STK4
MSTRG.19088.20	-1.15971	3.30163e-06	0.000153199	-
ENST00000570297	-1.16069	0.00112672	0.0149511	AP1G1
ENST00000673950	-1.16142	0.000637194	0.00967463	CAPN3
ENST00000456746	-1.16294	0.0049574	0.0455203	AC019080.1
ENST00000463502	-1.16368	0.00476785	0.0443789	TANK
MSTRG.3587.22	-1.16462	6.7466e-05	0.00171318	-
MSTRG.23095.1	-1.16689	0.000829167	0.0118557	-
MSTRG.19807.1	-1.16782	9.25636e-08	8.18849e-06	-
ENST00000655610	-1.1685	0.000658387	0.00990174	AC245297.4
ENST00000443018	-1.16943	0.00306303	0.0320932	AC239800.2
MSTRG.24439.14	-1.17134	0.000300576	0.00543284	-
ENST00000569858	-1.17305	9.4871e-05	0.00222254	AC139256.2
MSTRG.27817.9	-1.17538	0.00303059	0.0318453	-
MSTRG.22574.95	-1.17653	0.000530472	0.00839574	-
MSTRG.24890.2	-1.18113	0.00510197	0.0462429	-
MSTRG.3999.1	-1.1845	1.57041e-05	0.000526583	-
MSTRG.2139.1	-1.18717	0.00185156	0.0219345	-
MSTRG.3587.20	-1.18793	0.000504727	0.00808232	-
ENST00000432521	-1.18943	0.000145119	0.00306015	TNFRSF14-AS1
MSTRG.11739.1	-1.19222	0.00445958	0.0422689	-
MSTRG.10994.1	-1.19853	0.00259376	0.0282227	-
MSTRG.23905.1	-1.19942	0.00142283	0.018023	-
MSTRG.19806.9	-1.20401	0.000114079	0.00258065	-
MSTRG.7741.2	-1.20718	0.000340915	0.00596382	-
MSTRG.30908.1	-1.20847	0.0040181	0.0391765	-
MSTRG.25362.23	-1.20956	0.0034317	0.0348649	-
MSTRG.24286.1	-1.21009	9.26582e-05	0.00218465	-
MSTRG.10829.2	-1.21381	0.00441853	0.0419708	-
ENST00000563315	-1.21523	0.0019144	0.0224364	AC007728.2
MSTRG.26415.1	-1.21559	0.00210887	0.0240279	-
ENST00000534706	-1.21761	3.95977e-07	2.73563e-05	ILK
MSTRG.31094.1	-1.22263	0.00491631	0.04535	-
MSTRG.21572.16	-1.22348	3.82487e-05	0.00109235	-
ENST00000667513	-1.22462	0.000579157	0.00900901	TMC3-AS1
ENST00000500853	-1.22684	0.00526343	0.0473317	AC100861.1
MSTRG.19088.15	-1.22937	1.78521e-06	9.16332e-05	-
MSTRG.11427.1	-1.22939	5.08325e-05	0.00134673	-
MSTRG.26095.22	-1.2299	0.00365263	0.0365097	-
ENST00000474223	-1.23295	0.00107619	0.0143946	SAT1
MSTRG.23088.12	-1.23534	8.37275e-06	0.000319663	-
MSTRG.19088.16	-1.23928	5.22638e-06	0.000223451	-
MSTRG.4802.2	-1.24187	0.00143316	0.0181117	-
MSTRG.2064.1	-1.2485	0.00387086	0.0380822	-
ENST00000654276	-1.24897	3.1229e-09	4.56112e-07	LINC00989
ENST00000429289	-1.24917	0.000188756	0.00376853	EPHA1-AS1
ENST00000623461	-1.2546	2.01446e-09	3.29614e-07	VCL
ENST00000588015	-1.25511	0.00349286	0.0353213	MGRN1
MSTRG.31756.1	-1.25538	7.39595e-06	0.000291577	-
MSTRG.8003.1	-1.25608	0.000278246	0.00510555	-
ENST00000569097	-1.25734	0.0010685	0.0143181	AL353625.1
MSTRG.3961.1	-1.26089	0.000251116	0.00471103	-
MSTRG.19891.1	-1.27257	0.000684661	0.0101798	-
MSTRG.26967.5	-1.27606	0.000434858	0.00720744	-
ENST00000496952	-1.27702	0.0054787	0.0487638	CDADC1
MSTRG.4002.1	-1.27863	3.27791e-07	2.36205e-05	-
ENST00000608897	-1.28306	0.00413547	0.0400617	AC007881.3
ENST00000460190	-1.2839	2.94264e-05	0.000882062	LCP1
ENST00000610578	-1.28688	2.72358e-05	0.000831284	LINC00869
ENST00000444558	-1.28721	0.00299546	0.0315676	USP32P1
ENST00000562254	-1.29414	0.00311595	0.0324292	ABHD2
MSTRG.21384.1	-1.29728	0.000131554	0.00285175	-
MSTRG.21574.1	-1.30167	1.82698e-05	0.000595189	-
MSTRG.17904.8	-1.30337	0.00239385	0.0265672	-
MSTRG.26665.18	-1.30395	9.90901e-09	1.24424e-06	-
ENST00000590504	-1.30563	0.00223231	0.0251973	UXT-AS1
ENST00000530248	-1.30933	0.00230968	0.0259222	AF131215.5
MSTRG.2141.1	-1.30958	0.00113318	0.0150185	-
MSTRG.12696.1	-1.31339	0.00127545	0.0164824	-
ENST00000641049	-1.31609	0.00174976	0.0209567	AL732372.2
ENST00000609953	-1.31683	0.00363625	0.0363713	AL844908.1
ENST00000612811	-1.31771	0.00170901	0.0205861	TMC3-AS1
MSTRG.9182.1	-1.32637	0.00553318	0.0491306	-
MSTRG.3962.10	-1.32872	3.93429e-05	0.00111337	-
ENST00000481780	-1.32988	0.00157274	0.0194025	RNPEP
MSTRG.17937.7	-1.33605	2.69177e-05	0.000823886	-
ENST00000494566	-1.33763	0.000136516	0.00291876	CCDC88B
MSTRG.19891.2	-1.34098	0.000619226	0.00947651	-
ENST00000501964	-1.34127	0.00193233	0.0225638	AP000977.1
MSTRG.25857.13	-1.34424	0.0020347	0.0233417	-
ENST00000661159	-1.35	0.00238471	0.0265546	AL121933.2
ENST00000591631	-1.35065	0.00475641	0.0443293	AP3D1
MSTRG.5295.6	-1.35281	0.000219577	0.00424372	-
MSTRG.22237.1	-1.36548	1.36609e-05	0.00047114	-
MSTRG.20192.3	-1.3677	5.58836e-05	0.0014582	-
MSTRG.21572.17	-1.37525	7.0029e-07	4.3578e-05	-
MSTRG.23909.1	-1.37988	3.27017e-12	1.3954e-09	-
ENST00000609497	-1.38131	0.000483768	0.00780309	AC004982.2
MSTRG.23090.1	-1.38434	2.04796e-05	0.000652527	-
ENST00000459715	-1.38678	0.000428086	0.00712233	TBC1D2B
MSTRG.19141.1	-1.38782	4.47028e-05	0.00123612	-
ENST00000659838	-1.38832	0.00238261	0.0265491	AC090559.1
ENST00000485341	-1.38931	0.000760841	0.011106	LSP1
MSTRG.11742.1	-1.39112	0.000305014	0.00548572	-
MSTRG.9420.13	-1.39222	0.000245401	0.00463175	-
MSTRG.9424.1	-1.39344	0.000109481	0.00250265	-
MSTRG.27988.2	-1.39805	0.000393742	0.00668179	-
MSTRG.23386.14	-1.39847	0.000714886	0.0105545	-
MSTRG.21344.1	-1.40027	2.00575e-06	0.000101274	-
MSTRG.2726.3	-1.40087	0.000136943	0.00292458	-
ENST00000506190	-1.40286	5.12042e-06	0.000220218	EMB
ENST00000423083	-1.40426	0.00329262	0.0337037	NCF1B
ENST00000613921	-1.4047	0.00523434	0.0471091	CEBPB-AS1
MSTRG.8493.1	-1.40813	0.00397641	0.0388745	-
ENST00000557712	-1.40914	0.00234856	0.0262503	SIPA1L1
MSTRG.3962.1	-1.41068	1.0217e-05	0.000374944	-
ENST00000538995	-1.41177	0.000201755	0.00396978	RTN3
MSTRG.30341.1	-1.41321	0.00125366	0.0162781	-
MSTRG.19678.3	-1.4166	6.58022e-06	0.000268162	-
ENST00000425688	-1.41831	0.00100162	0.0136506	AC009495.3
MSTRG.22445.1	-1.42035	8.07802e-05	0.001973	-
MSTRG.28678.1	-1.42187	0.000132161	0.00285894	-
ENST00000659575	-1.42196	0.000431032	0.00715494	LINC02245
MSTRG.32545.4	-1.42432	0.000614958	0.00943109	-
ENST00000569682	-1.4264	0.000507307	0.00811739	ULK4P2
MSTRG.3962.12	-1.4265	0.000118141	0.00265002	-
MSTRG.8494.2	-1.43195	0.00267274	0.0289086	-
MSTRG.16953.1	-1.43296	0.000765878	0.0111485	-
MSTRG.28082.12	-1.43361	2.29757e-05	0.000720456	-
ENST00000664161	-1.43843	0.00101667	0.0138021	TTN-AS1
ENST00000460926	-1.44057	0.00414017	0.0400617	PLD1
MSTRG.15527.2	-1.4439	0.00215896	0.0245256	-
ENST00000652714	-1.44716	0.00363501	0.0363713	PRKAG2
MSTRG.15806.1	-1.44822	0.00520726	0.0469219	-
ENST00000567278	-1.45773	0.00307135	0.032134	COTL1
ENST00000605416	-1.45983	0.000880221	0.0124144	MCU
ENST00000561559	-1.46375	0.00428163	0.0409714	AC008074.2
MSTRG.31757.1	-1.4649	2.28739e-09	3.55558e-07	-
MSTRG.3340.1	-1.46527	0.000181301	0.0036634	-
MSTRG.18797.10	-1.46802	1.01073e-05	0.000372806	-
ENST00000484859	-1.47509	1.54084e-06	8.23877e-05	AL627309.5
ENST00000428783	-1.48104	0.00118716	0.0155633	FRY
ENST00000563684	-1.48456	0.00185613	0.0219572	AC092332.1
ENST00000483295	-1.48558	0.000492834	0.00790933	RGS2
MSTRG.9423.1	-1.48796	0.000177776	0.00360892	-
MSTRG.17643.7	-1.49086	6.01945e-05	0.00155392	-
ENST00000455209	-1.49509	0.000697942	0.0103254	TPTEP2
MSTRG.10476.1	-1.49717	0.0034987	0.0353312	-
ENST00000479965	-1.49907	0.000649249	0.00978985	CCDC88B
ENST00000379935	-1.49927	0.0029122	0.0308696	RBL2
ENST00000622079	-1.49951	0.00108271	0.0144551	LINC00869
MSTRG.3962.11	-1.5081	0.000607415	0.00934174	-
MSTRG.9768.7	-1.51785	0.00157678	0.0194171	-
MSTRG.15806.5	-1.51935	0.00132698	0.0169869	-
ENST00000562894	-1.52135	0.000314161	0.00560851	AC106028.3
MSTRG.23386.12	-1.522	0.000817518	0.0117431	-
ENST00000489274	-1.52257	0.00501932	0.0457618	NINJ1
MSTRG.10500.1	-1.5291	5.76766e-05	0.00149602	-
MSTRG.2588.3	-1.52966	0.00114498	0.0151241	-
MSTRG.2511.6	-1.52968	0.00267178	0.0289086	-
ENST00000641916	-1.5302	0.000672297	0.0100347	AL732372.2
ENST00000463837	-1.53488	7.4317e-05	0.00185895	CCDC88B
ENST00000663989	-1.53497	0.00440928	0.0419016	FAM157C
ENST00000473891	-1.53521	0.00251088	0.0275135	MAN1C1
MSTRG.8494.1	-1.53569	0.00222105	0.0251349	-
MSTRG.11044.1	-1.53683	0.00012664	0.00276978	-
ENST00000643067	-1.54025	0.00549902	0.0489247	GPI
ENST00000595955	-1.54057	0.000959565	0.0132516	AC007785.3
MSTRG.22881.1	-1.5436	1.19687e-05	0.000423518	-
ENST00000589434	-1.54703	0.00259796	0.0282543	TTN-AS1
ENST00000554888	-1.54819	0.000724703	0.0106705	RIN3
MSTRG.3346.1	-1.55217	0.00147849	0.0185446	-
MSTRG.23386.1	-1.55642	0.000395396	0.00669854	-
MSTRG.25362.16	-1.55705	2.30844e-05	0.000722653	-
MSTRG.15264.11	-1.56064	0.000128948	0.00280897	-
MSTRG.4691.4	-1.56236	1.02818e-06	5.91941e-05	-
ENST00000560419	-1.57014	0.000158448	0.00329021	AF111167.2
MSTRG.9420.11	-1.57316	0.00108658	0.0144936	-
ENST00000590932	-1.57828	0.0007161	0.0105581	TTN-AS1
MSTRG.11035.1	-1.58128	0.00301135	0.031689	-
MSTRG.26096.1	-1.58318	2.09639e-06	0.000104878	-
MSTRG.3962.15	-1.58588	1.00165e-07	8.71917e-06	-
ENST00000485422	-1.59078	3.52167e-07	2.47221e-05	BRI3
MSTRG.5314.12	-1.59966	0.000783892	0.0113274	-
MSTRG.23386.7	-1.60001	0.000289196	0.00529308	-
ENST00000606713	-1.60145	0.00327124	0.033525	AC090948.3
MSTRG.31895.1	-1.60194	3.7879e-09	5.42318e-07	-
MSTRG.11035.3	-1.60919	0.00404206	0.0393748	-
MSTRG.32545.1	-1.60927	2.1696e-06	0.000107551	-
MSTRG.9863.2	-1.60968	0.00192286	0.0225096	-
MSTRG.28646.1	-1.60993	0.000364737	0.00632462	-
ENST00000620513	-1.61844	0.000366382	0.00633799	AC009093.2
ENST00000475726	-1.62149	0.00419345	0.0404153	MYH9
MSTRG.11024.1	-1.62228	0.00215636	0.0245177	-
ENST00000591466	-1.6235	0.00478475	0.0444982	TTN-AS1
MSTRG.11806.2	-1.62608	6.87912e-06	0.0002768	-
MSTRG.5314.10	-1.62795	0.0020389	0.0233652	-
ENST00000613170	-1.6305	0.00147224	0.0185251	LINC00926
MSTRG.5315.1	-1.63256	0.00128645	0.0166048	-
ENST00000496823	-1.63266	1.19034e-06	6.59138e-05	BCL6
MSTRG.25364.1	-1.63385	5.64855e-07	3.64759e-05	-
MSTRG.25875.4	-1.63427	0.00193372	0.0225638	-
MSTRG.31052.14	-1.64216	0.00487728	0.0451273	-
ENST00000467086	-1.64332	0.00183815	0.0218029	P4HB
ENST00000534987	-1.64333	0.000154228	0.00321363	NUMA1
MSTRG.4707.1	-1.64373	0.00558346	0.0494133	-
MSTRG.18956.9	-1.64998	0.000228226	0.0043759	-
ENST00000494880	-1.65078	1.04253e-07	9.03884e-06	IVNS1ABP
MSTRG.127.6	-1.65141	0.000154317	0.00321363	-
MSTRG.8058.1	-1.65196	0.00294806	0.0312316	-
ENST00000489175	-1.65224	0.000309071	0.00554036	KCNE1
ENST00000604430	-1.65866	8.44727e-05	0.00204385	AC025279.1
MSTRG.26742.1	-1.65887	0.000332148	0.0058528	-
ENST00000603415	-1.661	0.000114056	0.00258065	AC009948.2
ENST00000655022	-1.66183	0.00344578	0.0349917	AC005532.1
ENST00000458325	-1.66626	0.00147248	0.0185251	CHRM3-AS2
MSTRG.30720.8	-1.66702	1.37806e-05	0.000474514	-
ENST00000526980	-1.67064	0.00297966	0.0314754	CSF3R
MSTRG.23515.2	-1.67171	0.00120092	0.0157058	-
ENST00000603521	-1.67257	3.11768e-05	0.000920583	AC010680.2
MSTRG.8257.1	-1.67495	1.74103e-05	0.000570607	-
ENST00000663127	-1.67782	0.000687067	0.0102061	MIR646HG
MSTRG.1943.1	-1.67865	3.6191e-06	0.00016445	-
MSTRG.30244.2	-1.67941	0.00459968	0.0432577	-
MSTRG.9687.1	-1.68037	0.000211334	0.00410764	-
MSTRG.18657.1	-1.6848	2.09154e-07	1.65679e-05	-
ENST00000544461	-1.68696	0.00118995	0.0155904	LINC00937
ENST00000627564	-1.6875	0.000762337	0.0111118	TTN-AS1
ENST00000587944	-1.69461	4.07144e-05	0.0011477	TTN-AS1
MSTRG.3865.4	-1.69595	5.10328e-06	0.000220174	-
ENST00000631484	-1.69895	0.00107694	0.0143959	LINC01002
MSTRG.24921.1	-1.71203	0.00287729	0.0306039	-
MSTRG.28028.1	-1.71497	0.00206945	0.0236406	-
ENST00000490414	-1.71728	0.00106318	0.0142557	FCER1G
MSTRG.5314.11	-1.71736	0.000637999	0.00967463	-
MSTRG.4213.14	-1.72515	0.000109433	0.00250265	-
ENST00000621933	-1.72734	0.00190105	0.0223383	MIR223HG
MSTRG.11035.2	-1.73117	0.00121539	0.0158474	-
ENST00000613696	-1.73252	0.00276218	0.0297429	AC000403.1
MSTRG.21905.1	-1.73527	0.0018857	0.022194	-
ENST00000490809	-1.73589	0.00194902	0.0226609	SLC31A2
ENST00000434296	-1.73613	0.00257645	0.028067	MROCKI
ENST00000500989	-1.75086	0.000304422	0.00548128	LINC00861
MSTRG.21383.1	-1.75168	1.90859e-05	0.00061992	-
ENST00000615210	-1.75546	0.00130131	0.0167272	PRKCQ-AS1
MSTRG.26095.8	-1.75586	4.08244e-05	0.00114932	-
ENST00000622787	-1.77003	0.000188203	0.00376441	EMBP1
ENST00000580363	-1.77052	0.00271252	0.0292516	KRT17P1
ENST00000634862	-1.77476	0.000107001	0.00245628	FAM157A
MSTRG.24634.1	-1.77527	0.000268526	0.00497009	-
ENST00000491192	-1.77777	0.000301341	0.00544215	ANXA1
MSTRG.20502.14	-1.77835	0.000302266	0.00545432	-
MSTRG.6551.1	-1.78103	0.000381553	0.00652779	-
MSTRG.26095.11	-1.78471	1.65059e-05	0.000547564	-
MSTRG.28027.1	-1.78581	0.00274122	0.0295465	-
ENST00000482459	-1.78632	0.00117287	0.0154223	IFITM10
ENST00000479435	-1.78787	0.00422592	0.0405666	TNFSF13B
MSTRG.15264.21	-1.78888	1.98274e-07	1.58633e-05	-
ENST00000484084	-1.7891	0.00504029	0.0458749	RTF2
ENST00000659554	-1.78978	0.00433182	0.0413099	AC008964.1
ENST00000566457	-1.79256	0.00156369	0.0193128	AC105046.1
MSTRG.28647.1	-1.7941	1.5887e-05	0.00053083	-
ENST00000488786	-1.79593	0.00141848	0.0179784	DENND2D
ENST00000658749	-1.79628	0.00276567	0.0297511	MIR223HG
ENST00000661364	-1.79701	0.00230779	0.0259144	AL158055.1
MSTRG.20502.13	-1.79744	4.51574e-05	0.00124237	-
MSTRG.28058.2	-1.79792	2.19971e-05	0.000694775	-
ENST00000662258	-1.80074	0.0049553	0.0455201	AC012368.1
ENST00000611145	-1.8088	7.47014e-06	0.000292473	AC079174.2
ENST00000464242	-1.80906	0.0017409	0.020886	GATA2-AS1
ENST00000663712	-1.8128	0.000913647	0.0127781	AL354718.3
ENST00000489109	-1.81728	0.000320819	0.00569931	ANXA1
ENST00000497286	-1.81771	3.48713e-07	2.45589e-05	FCRL5
ENST00000652638	-1.81876	1.43772e-05	0.000491172	RTEL1P1
ENST00000462445	-1.82253	0.00269228	0.0290766	SRGN
ENST00000518552	-1.82512	5.79729e-05	0.00150013	AC018607.1
MSTRG.9.18	-1.82638	5.04704e-06	0.000218357	-
ENST00000419746	-1.82847	3.67611e-05	0.0010554	TTN-AS1
MSTRG.10576.1	-1.82914	0.000384427	0.00655121	-
MSTRG.28647.2	-1.83037	4.49279e-05	0.00123762	-
MSTRG.10467.13	-1.83182	1.86007e-06	9.50208e-05	-
MSTRG.11503.1	-1.83998	0.000978192	0.013439	-
MSTRG.19055.15	-1.84477	0.00137213	0.017452	-
ENST00000604215	-1.84543	0.000132072	0.00285894	AC010680.3
ENST00000558790	-1.8468	0.00542376	0.0484727	SPG11
MSTRG.7566.2	-1.84769	1.05829e-06	6.04476e-05	-
ENST00000502626	-1.84965	0.00270133	0.0291599	SNX29P2
ENST00000467730	-1.85872	0.000192115	0.00382159	NAMPT
ENST00000275196	-1.86003	0.00464514	0.0435534	ARG1
MSTRG.28682.5	-1.86594	0.00165486	0.0200854	-
MSTRG.14971.5	-1.87544	0.00103217	0.0139501	-
MSTRG.28698.1	-1.87603	0.000733922	0.0107771	-
ENST00000554295	-1.88028	0.00312468	0.0324889	SLC9A7P1
MSTRG.17756.4	-1.88182	0.00458864	0.0431725	-
MSTRG.220.1	-1.88452	0.00027008	0.00498515	-
ENST00000432910	-1.88564	0.000350838	0.00612756	MIR646HG
ENST00000567428	-1.88905	0.00080236	0.0115406	AL390726.2
ENST00000628780	-1.89214	0.0001348	0.00289301	AL590226.2
MSTRG.10467.12	-1.89335	2.03535e-05	0.000649463	-
MSTRG.30893.1	-1.89495	0.000756109	0.0110507	-
MSTRG.30236.4	-1.89749	0.000982902	0.0134918	-
ENST00000611482	-1.9001	0.00384141	0.0378608	AC018529.2
MSTRG.32153.5	-1.9027	0.00044595	0.00736325	-
MSTRG.23075.3	-1.90663	0.00423831	0.0406618	-
ENST00000505025	-1.91213	0.00235021	0.0262553	AC074194.1
MSTRG.20299.10	-1.91495	0.000528256	0.00837893	-
ENST00000648015	-1.91515	0.00191455	0.0224364	LUCAT1
MSTRG.28084.2	-1.91754	0.00349746	0.0353312	-
MSTRG.30548.1	-1.92023	0.0040014	0.0390786	-
ENST00000607448	-1.9208	1.86393e-07	1.50233e-05	LINC01001
ENST00000490110	-1.92443	0.00194075	0.0226338	UGCG
MSTRG.28696.2	-1.93371	0.000635402	0.00965977	-
ENST00000618234	-1.93794	0.00294922	0.0312316	MIR223HG
MSTRG.24321.12	-1.94082	0.000130037	0.00282421	-
MSTRG.24919.1	-1.94717	1.47166e-05	0.00049963	-
ENST00000499006	-1.95884	7.64255e-05	0.00190077	LINC01550
ENST00000480310	-1.95889	0.000455503	0.00746435	FCRL1
ENST00000545709	-1.9618	0.0023609	0.0263476	AC026124.1
MSTRG.30892.1	-1.96317	0.000542059	0.00854803	-
ENST00000560924	-1.96578	0.00312977	0.0324908	LINC02284
MSTRG.20333.17	-1.96647	2.31697e-07	1.78169e-05	-
ENST00000436582	-1.9672	0.000507663	0.00811739	AC007278.2
ENST00000622268	-1.96782	0.00171802	0.0206561	AC009093.6
ENST00000651903	-1.96864	0.00503197	0.0458375	ACSS3
ENST00000669025	-1.97252	0.00033288	0.00585949	STXBP5-AS1
MSTRG.2204.1	-1.97362	0.00280006	0.030019	-
ENST00000637377	-1.97949	0.0031447	0.0325881	AL136985.3
ENST00000479944	-1.97961	0.000361857	0.00627969	TRABD2A
ENST00000602304	-1.97996	0.00281379	0.0300903	AC007728.3
ENST00000665017	-1.98204	0.00163887	0.0199411	MIR646HG
ENST00000456053	-1.99324	0.00160437	0.0196258	TTN-AS1
ENST00000463807	-1.99353	0.000429742	0.00714368	SAMSN1
MSTRG.1678.1	-1.99376	0.000901726	0.0126521	-
ENST00000661583	-1.99398	0.00118703	0.0155633	BX640514.2
MSTRG.12514.1	-1.99812	0.00485563	0.0449843	-
MSTRG.20191.1	-2.00024	2.36378e-05	0.000735917	-
ENST00000495713	-2.00131	1.52269e-05	0.000514546	ANXA1
MSTRG.24941.18	-2.00302	7.33344e-07	4.4955e-05	-
MSTRG.26452.1	-2.00782	0.00205068	0.0234878	-
ENST00000493200	-2.01067	0.000104806	0.00241353	PLXDC1
ENST00000609081	-2.01301	0.000659157	0.00990647	LMBR1
ENST00000674032	-2.01668	0.00491573	0.04535	TCP10L
ENST00000592182	-2.02066	1.59736e-05	0.000532339	TTN-AS1
MSTRG.6548.7	-2.02393	0.000969937	0.013334	-
ENST00000669208	-2.02438	0.000366703	0.00633851	LGALSL-DT
MSTRG.1139.1	-2.02489	0.000853821	0.0120969	-
MSTRG.20299.12	-2.02883	0.000162682	0.00336537	-
ENST00000438642	-2.03477	0.00452365	0.0426386	MYO3B
ENST00000466691	-2.04257	0.00358	0.0360018	PTGS2
MSTRG.26668.1	-2.04709	2.09363e-07	1.65679e-05	-
ENST00000534112	-2.04751	0.00416915	0.0402882	SSH3
MSTRG.6897.4	-2.05152	0.000136122	0.00291564	-
MSTRG.28699.1	-2.05233	4.1806e-05	0.00117089	-
ENST00000566804	-2.05274	0.00147523	0.0185251	AC116096.1
MSTRG.12689.4	-2.05372	0.000327004	0.00579028	-
ENST00000564809	-2.05665	0.00124268	0.0161599	AC092145.1
MSTRG.8254.1	-2.06147	0.000373238	0.00640568	-
MSTRG.21914.3	-2.07127	0.00103381	0.0139564	-
MSTRG.6898.1	-2.07183	2.68347e-06	0.000129485	-
ENST00000653463	-2.08053	0.000249073	0.0046843	AL109809.4
[truncated: 205 more rows]

## Sheet: Table S3
TABLE S3 All significantly upregulated and downregulated mRNAs
id	log2(fc)	P-Value	FDR	Symbol	Description
ENSG00000170561	11.9498	7.35712e-06	0.000239676	IRX2	iroquois homeobox 2 [Source:HGNC Symbol;Acc:HGNC:14359]
ENSG00000231292	10.224	0.000397058	0.00517564	IGKV1OR2-108	immunoglobulin kappa variable 1/OR2-108 (non-functional) [Source:HGNC Symbol;Acc:HGNC:5767]
ENSG00000183378	9.99694	2.06687e-09	3.24901e-07	OVCH2	ovochymase 2 (gene/pseudogene) [Source:HGNC Symbol;Acc:HGNC:29970]
ENSG00000189431	9.70044	5.5295e-07	3.19744e-05	RASSF10	Ras association domain family member 10 [Source:HGNC Symbol;Acc:HGNC:33984]
ENSG00000206579	9.48945	1.21764e-13	1.51652e-10	XKR4	XK related 4 [Source:HGNC Symbol;Acc:HGNC:29394]
ENSG00000135333	9.18381	1.0378e-07	7.79095e-06	EPHA7	EPH receptor A7 [Source:HGNC Symbol;Acc:HGNC:3390]
ENSG00000185942	9.07414	0.000198512	0.00306983	NKAIN3	sodium/potassium transporting ATPase interacting 3 [Source:HGNC Symbol;Acc:HGNC:26829]
ENSG00000173805	8.99771	8.90928e-07	4.71406e-05	HAP1	huntingtin associated protein 1 [Source:HGNC Symbol;Acc:HGNC:4812]
ENSG00000176887	8.61256	1.67883e-12	9.37306e-10	SOX11	SRY-box transcription factor 11 [Source:HGNC Symbol;Acc:HGNC:11191]
ENSG00000156687	8.53528	0.00785734	0.046304	UNC5D	unc-5 netrin receptor D [Source:HGNC Symbol;Acc:HGNC:18634]
ENSG00000138771	8.4557	2.34752e-21	3.80087e-17	SHROOM3	shroom family member 3 [Source:HGNC Symbol;Acc:HGNC:30422]
ENSG00000187773	8.41873	7.37761e-12	3.06284e-09	DIPK1C	divergent protein kinase domain 1C [Source:HGNC Symbol;Acc:HGNC:31729]
ENSG00000188730	8.3966	7.59463e-06	0.00024491	VWC2	von Willebrand factor C domain containing 2 [Source:HGNC Symbol;Acc:HGNC:30200]
ENSG00000179796	8.26444	1.9537e-12	1.0204e-09	LRRC3B	leucine rich repeat containing 3B [Source:HGNC Symbol;Acc:HGNC:28105]
ENSG00000182601	8.15482	2.60677e-05	0.000645355	HS3ST4	heparan sulfate-glucosamine 3-sulfotransferase 4 [Source:HGNC Symbol;Acc:HGNC:5200]
ENSG00000213934	8.13157	3.94986e-13	3.45831e-10	HBG1	hemoglobin subunit gamma 1 [Source:HGNC Symbol;Acc:HGNC:4831]
ENSG00000185046	8.04543	2.18648e-13	2.08243e-10	ANKS1B	ankyrin repeat and sterile alpha motif domain containing 1B [Source:HGNC Symbol;Acc:HGNC:24600]
ENSG00000182334	7.88646	2.4942e-08	2.49282e-06	OR5P3	olfactory receptor family 5 subfamily P member 3 [Source:HGNC Symbol;Acc:HGNC:14784]
ENSG00000170549	7.86977	5.72747e-05	0.00119042	IRX1	iroquois homeobox 1 [Source:HGNC Symbol;Acc:HGNC:14358]
ENSG00000171303	7.84723	6.85772e-06	0.000227527	KCNK3	potassium two pore domain channel subfamily K member 3 [Source:HGNC Symbol;Acc:HGNC:6278]
ENSG00000183303	7.78736	0.000233765	0.00344394	OR5P2	olfactory receptor family 5 subfamily P member 2 [Source:HGNC Symbol;Acc:HGNC:14783]
ENSG00000187730	7.77808	2.68712e-05	0.000657208	GABRD	gamma-aminobutyric acid type A receptor subunit delta [Source:HGNC Symbol;Acc:HGNC:4084]
ENSG00000186493	7.74697	0.00644297	0.0400208	C5orf38	chromosome 5 open reading frame 38 [Source:HGNC Symbol;Acc:HGNC:24226]
ENSG00000075461	7.67066	0.000842826	0.0090552	CACNG4	calcium voltage-gated channel auxiliary subunit gamma 4 [Source:HGNC Symbol;Acc:HGNC:1408]
ENSG00000197410	7.57973	4.19787e-10	8.60351e-08	DCHS2	dachsous cadherin-related 2 [Source:HGNC Symbol;Acc:HGNC:23111]
ENSG00000186472	7.51142	1.14499e-10	2.94262e-08	PCLO	piccolo presynaptic cytomatrix protein [Source:HGNC Symbol;Acc:HGNC:13406]
ENSG00000137809	7.50779	1.82231e-09	3.01072e-07	ITGA11	integrin subunit alpha 11 [Source:HGNC Symbol;Acc:HGNC:6136]
ENSG00000141052	7.50462	0.00387436	0.0277935	MYOCD	myocardin [Source:HGNC Symbol;Acc:HGNC:16067]
ENSG00000187372	7.45817	0.00269628	0.0213683	PCDHB13	protocadherin beta 13 [Source:HGNC Symbol;Acc:HGNC:8684]
ENSG00000185737	7.4272	8.54744e-06	0.000265794	NRG3	neuregulin 3 [Source:HGNC Symbol;Acc:HGNC:7999]
ENSG00000188816	7.39905	0.000737146	0.0081972	HMX2	H6 family homeobox 2 [Source:HGNC Symbol;Acc:HGNC:5018]
ENSG00000139915	7.36382	0.000385298	0.0050595	MDGA2	MAM domain containing glycosylphosphatidylinositol anchor 2 [Source:HGNC Symbol;Acc:HGNC:19835]
ENSG00000153822	7.3245	4.22645e-06	0.000158038	KCNJ16	potassium inwardly rectifying channel subfamily J member 16 [Source:HGNC Symbol;Acc:HGNC:6262]
ENSG00000172061	7.30413	2.49278e-09	3.7371e-07	LRRC15	leucine rich repeat containing 15 [Source:HGNC Symbol;Acc:HGNC:20818]
ENSG00000131409	7.20891	0.000679152	0.00770267	LRRC4B	leucine rich repeat containing 4B [Source:HGNC Symbol;Acc:HGNC:25042]
ENSG00000152092	7.19967	1.24497e-05	0.000350563	ASTN1	astrotactin 1 [Source:HGNC Symbol;Acc:HGNC:773]
ENSG00000112319	7.14975	0.000508594	0.00623836	EYA4	EYA transcriptional coactivator and phosphatase 4 [Source:HGNC Symbol;Acc:HGNC:3522]
ENSG00000141431	7.11894	0.00114273	0.0113162	ASXL3	ASXL transcriptional regulator 3 [Source:HGNC Symbol;Acc:HGNC:29357]
ENSG00000219438	6.95687	3.98491e-12	1.79222e-09	TAFA5	TAFA chemokine like family member 5 [Source:HGNC Symbol;Acc:HGNC:21592]
ENSG00000002745	6.95686	7.62792e-10	1.41958e-07	WNT16	Wnt family member 16 [Source:HGNC Symbol;Acc:HGNC:16267]
ENSG00000145384	6.88264	0.00792778	0.0465442	FABP2	fatty acid binding protein 2 [Source:HGNC Symbol;Acc:HGNC:3556]
ENSG00000167281	6.87447	0.00145619	0.013519	RBFOX3	RNA binding fox-1 homolog 3 [Source:HGNC Symbol;Acc:HGNC:27097]
ENSG00000162267	6.80618	5.88341e-10	1.16169e-07	ITIH3	inter-alpha-trypsin inhibitor heavy chain 3 [Source:HGNC Symbol;Acc:HGNC:6168]
ENSG00000072832	6.72939	1.84417e-11	6.78614e-09	CRMP1	collapsin response mediator protein 1 [Source:HGNC Symbol;Acc:HGNC:2365]
ENSG00000168065	6.71425	7.39762e-05	0.00145006	SLC22A11	solute carrier family 22 member 11 [Source:HGNC Symbol;Acc:HGNC:18120]
ENSG00000166897	6.64592	2.14049e-06	9.42714e-05	ELFN2	extracellular leucine rich repeat and fibronectin type III domain containing 2 [Source:HGNC Symbol;Acc:HGNC:29396]
ENSG00000166923	6.61471	9.79165e-08	7.47814e-06	GREM1	gremlin 1, DAN family BMP antagonist [Source:HGNC Symbol;Acc:HGNC:2001]
ENSG00000007171	6.60733	1.86567e-12	1.0069e-09	NOS2	nitric oxide synthase 2 [Source:HGNC Symbol;Acc:HGNC:7873]
ENSG00000145358	6.58157	0.000185589	0.00291735	DDIT4L	DNA damage inducible transcript 4 like [Source:HGNC Symbol;Acc:HGNC:30555]
ENSG00000170703	6.53916	7.79114e-06	0.00025029	TTLL6	tubulin tyrosine ligase like 6 [Source:HGNC Symbol;Acc:HGNC:26664]
ENSG00000122585	6.52552	2.40034e-07	1.57344e-05	NPY	neuropeptide Y [Source:HGNC Symbol;Acc:HGNC:7955]
ENSG00000107518	6.51331	4.61381e-19	2.49007e-15	ATRNL1	attractin like 1 [Source:HGNC Symbol;Acc:HGNC:29063]
ENSG00000197977	6.50098	1.1448e-10	2.94262e-08	ELOVL2	ELOVL fatty acid elongase 2 [Source:HGNC Symbol;Acc:HGNC:14416]
ENSG00000182175	6.4625	8.21431e-13	6.04536e-10	RGMA	repulsive guidance molecule BMP co-receptor a [Source:HGNC Symbol;Acc:HGNC:30308]
ENSG00000178217	6.44949	2.29509e-10	5.30855e-08	SH2D4B	SH2 domain containing 4B [Source:HGNC Symbol;Acc:HGNC:31440]
ENSG00000135502	6.37851	4.43668e-05	0.000974685	SLC26A10	solute carrier family 26 member 10 [Source:HGNC Symbol;Acc:HGNC:14470]
ENSG00000198010	6.31766	7.02811e-16	1.89654e-12	DLGAP2	DLG associated protein 2 [Source:HGNC Symbol;Acc:HGNC:2906]
ENSG00000138162	6.28046	0.001481	0.0136787	TACC2	transforming acidic coiled-coil containing protein 2 [Source:HGNC Symbol;Acc:HGNC:11523]
ENSG00000124785	6.27823	1.82544e-08	1.93175e-06	NRN1	neuritin 1 [Source:HGNC Symbol;Acc:HGNC:17972]
ENSG00000120327	6.25996	7.8456e-06	0.000250549	PCDHB14	protocadherin beta 14 [Source:HGNC Symbol;Acc:HGNC:8685]
ENSG00000227051	6.22911	7.28271e-17	2.94786e-13	C14orf132	chromosome 14 open reading frame 132 [Source:HGNC Symbol;Acc:HGNC:20346]
ENSG00000142549	6.20457	0.00011115	0.00197979	IGLON5	IgLON family member 5 [Source:HGNC Symbol;Acc:HGNC:34550]
ENSG00000112186	6.08746	0.00181207	0.0159279	CAP2	cyclase associated actin cytoskeleton regulatory protein 2 [Source:HGNC Symbol;Acc:HGNC:20039]
ENSG00000133454	5.99894	1.53501e-13	1.77523e-10	MYO18B	myosin XVIIIB [Source:HGNC Symbol;Acc:HGNC:18150]
ENSG00000166106	5.98185	0.00536024	0.0352573	ADAMTS15	ADAM metallopeptidase with thrombospondin type 1 motif 15 [Source:HGNC Symbol;Acc:HGNC:16305]
ENSG00000161940	5.91139	6.73779e-20	5.45458e-16	BCL6B	BCL6B transcription repressor [Source:HGNC Symbol;Acc:HGNC:1002]
ENSG00000101746	5.89724	0.0026535	0.0211766	NOL4	nucleolar protein 4 [Source:HGNC Symbol;Acc:HGNC:7870]
ENSG00000131620	5.88646	2.2478e-06	9.70511e-05	ANO1	anoctamin 1 [Source:HGNC Symbol;Acc:HGNC:21625]
ENSG00000198643	5.87419	2.38829e-06	0.000101493	FAM3D	FAM3 metabolism regulating signaling molecule D [Source:HGNC Symbol;Acc:HGNC:18665]
ENSG00000124839	5.81592	3.62349e-05	0.000832169	RAB17	RAB17, member RAS oncogene family [Source:HGNC Symbol;Acc:HGNC:16523]
ENSG00000120322	5.80735	0.00265378	0.0211766	PCDHB8	protocadherin beta 8 [Source:HGNC Symbol;Acc:HGNC:8693]
ENSG00000175183	5.75224	8.81083e-14	1.29687e-10	CSRP2	cysteine and glycine rich protein 2 [Source:HGNC Symbol;Acc:HGNC:2470]
ENSG00000185271	5.73797	2.0494e-13	2.08243e-10	KLHL33	kelch like family member 33 [Source:HGNC Symbol;Acc:HGNC:31952]
ENSG00000169862	5.67414	0.00425315	0.0296566	CTNND2	catenin delta 2 [Source:HGNC Symbol;Acc:HGNC:2516]
ENSG00000077327	5.66025	0.00105356	0.0107038	SPAG6	sperm associated antigen 6 [Source:HGNC Symbol;Acc:HGNC:11215]
ENSG00000152192	5.63509	4.49343e-06	0.0001646	POU4F1	POU class 4 homeobox 1 [Source:HGNC Symbol;Acc:HGNC:9218]
ENSG00000133958	5.6316	1.42009e-07	1.01443e-05	UNC79	unc-79 homolog, NALCN channel complex subunit [Source:HGNC Symbol;Acc:HGNC:19966]
ENSG00000149596	5.59495	2.57573e-05	0.000640608	JPH2	junctophilin 2 [Source:HGNC Symbol;Acc:HGNC:14202]
ENSG00000120324	5.56478	8.96503e-06	0.000274391	PCDHB10	protocadherin beta 10 [Source:HGNC Symbol;Acc:HGNC:8681]
ENSG00000185028	5.55923	6.95669e-10	1.32513e-07	LRRC14B	leucine rich repeat containing 14B [Source:HGNC Symbol;Acc:HGNC:37268]
ENSG00000166342	5.55008	0.000136042	0.00231371	NETO1	neuropilin and tolloid like 1 [Source:HGNC Symbol;Acc:HGNC:13823]
ENSG00000132938	5.54946	2.4494e-05	0.000615812	MTUS2	microtubule associated scaffold protein 2 [Source:HGNC Symbol;Acc:HGNC:20595]
ENSG00000169427	5.54432	8.30961e-06	0.000261245	KCNK9	potassium two pore domain channel subfamily K member 9 [Source:HGNC Symbol;Acc:HGNC:6283]
ENSG00000169418	5.53571	8.37643e-12	3.39057e-09	NPR1	natriuretic peptide receptor 1 [Source:HGNC Symbol;Acc:HGNC:7943]
ENSG00000166257	5.48113	0.00475574	0.0321773	SCN3B	sodium voltage-gated channel beta subunit 3 [Source:HGNC Symbol;Acc:HGNC:20665]
ENSG00000015413	5.44708	2.33068e-12	1.17925e-09	DPEP1	dipeptidase 1 [Source:HGNC Symbol;Acc:HGNC:3002]
ENSG00000187492	5.42626	0.00200185	0.0172038	CDHR4	cadherin related family member 4 [Source:HGNC Symbol;Acc:HGNC:34527]
ENSG00000188620	5.42626	0.0053421	0.0352004	HMX3	H6 family homeobox 3 [Source:HGNC Symbol;Acc:HGNC:5019]
ENSG00000198963	5.40903	9.00681e-11	2.43049e-08	RORB	RAR related orphan receptor B [Source:HGNC Symbol;Acc:HGNC:10259]
ENSG00000184937	5.40372	0.000259598	0.00373281	WT1	WT1 transcription factor [Source:HGNC Symbol;Acc:HGNC:12796]
ENSG00000186487	5.39017	0.000165591	0.00268108	MYT1L	myelin transcription factor 1 like [Source:HGNC Symbol;Acc:HGNC:7623]
ENSG00000153404	5.36733	8.63938e-12	3.41171e-09	PLEKHG4B	pleckstrin homology and RhoGEF domain containing G4B [Source:HGNC Symbol;Acc:HGNC:29399]
ENSG00000149256	5.36465	1.60244e-12	9.30119e-10	TENM4	teneurin transmembrane protein 4 [Source:HGNC Symbol;Acc:HGNC:29945]
ENSG00000124140	5.36234	0.0016836	0.015052	SLC12A5	solute carrier family 12 member 5 [Source:HGNC Symbol;Acc:HGNC:13818]
ENSG00000184261	5.31199	7.2317e-11	2.05418e-08	KCNK12	potassium two pore domain channel subfamily K member 12 [Source:HGNC Symbol;Acc:HGNC:6274]
ENSG00000171004	5.29408	3.24535e-05	0.000761528	HS6ST2	heparan sulfate 6-O-sulfotransferase 2 [Source:HGNC Symbol;Acc:HGNC:19133]
ENSG00000189292	5.26866	0.00388605	0.027865	ALKAL2	ALK and LTK ligand 2 [Source:HGNC Symbol;Acc:HGNC:27683]
ENSG00000184571	5.26679	0.00288399	0.0223956	PIWIL3	piwi like RNA-mediated gene silencing 3 [Source:HGNC Symbol;Acc:HGNC:18443]
ENSG00000082556	5.24793	0.000150892	0.00249805	OPRK1	opioid receptor kappa 1 [Source:HGNC Symbol;Acc:HGNC:8154]
ENSG00000112276	5.22631	9.49055e-12	3.65861e-09	BVES	blood vessel epicardial substance [Source:HGNC Symbol;Acc:HGNC:1152]
ENSG00000188643	5.21054	6.49916e-07	3.65375e-05	S100A16	S100 calcium binding protein A16 [Source:HGNC Symbol;Acc:HGNC:20441]
ENSG00000117971	5.08037	1.55749e-05	0.000425251	CHRNB4	cholinergic receptor nicotinic beta 4 subunit [Source:HGNC Symbol;Acc:HGNC:1964]
ENSG00000130368	5.07682	5.29478e-06	0.000184361	MAS1	MAS1 proto-oncogene, G protein-coupled receptor [Source:HGNC Symbol;Acc:HGNC:6899]
ENSG00000196208	5.03872	2.58366e-07	1.66662e-05	GREB1	growth regulating estrogen receptor binding 1 [Source:HGNC Symbol;Acc:HGNC:24885]
ENSG00000133055	5.00263	0.000343138	0.00464528	MYBPH	myosin binding protein H [Source:HGNC Symbol;Acc:HGNC:7552]
ENSG00000196739	4.99872	1.37835e-15	3.18812e-12	COL27A1	collagen type XXVII alpha 1 chain [Source:HGNC Symbol;Acc:HGNC:22986]
ENSG00000060709	4.97413	0.00642572	0.0399996	RIMBP2	RIMS binding protein 2 [Source:HGNC Symbol;Acc:HGNC:30339]
ENSG00000267127	4.97154	2.28427e-06	9.8283e-05	AC090360.1	novel protein
ENSG00000177839	4.96963	0.000243435	0.00355406	PCDHB9	protocadherin beta 9 [Source:HGNC Symbol;Acc:HGNC:8694]
ENSG00000125848	4.96743	0.00384494	0.0277052	FLRT3	fibronectin leucine rich transmembrane protein 3 [Source:HGNC Symbol;Acc:HGNC:3762]
ENSG00000176435	4.96659	1.41561e-11	5.33026e-09	CLEC14A	C-type lectin domain containing 14A [Source:HGNC Symbol;Acc:HGNC:19832]
ENSG00000182963	4.94748	3.08659e-11	1.04115e-08	GJC1	gap junction protein gamma 1 [Source:HGNC Symbol;Acc:HGNC:4280]
ENSG00000188859	4.94251	0.000397339	0.00517564	FAM78B	family with sequence similarity 78 member B [Source:HGNC Symbol;Acc:HGNC:13495]
ENSG00000183196	4.93155	0.00408763	0.0288601	CHST6	carbohydrate sulfotransferase 6 [Source:HGNC Symbol;Acc:HGNC:6938]
ENSG00000102302	4.926	2.14113e-09	3.30163e-07	FGD1	FYVE, RhoGEF and PH domain containing 1 [Source:HGNC Symbol;Acc:HGNC:3663]
ENSG00000175874	4.91395	1.88849e-08	1.98052e-06	CREG2	cellular repressor of E1A stimulated genes 2 [Source:HGNC Symbol;Acc:HGNC:14272]
ENSG00000140873	4.90689	0.00182551	0.0160374	ADAMTS18	ADAM metallopeptidase with thrombospondin type 1 motif 18 [Source:HGNC Symbol;Acc:HGNC:17110]
ENSG00000183145	4.89077	0.0020947	0.0177917	RIPPLY3	ripply transcriptional repressor 3 [Source:HGNC Symbol;Acc:HGNC:3047]
ENSG00000102935	4.88462	3.72068e-11	1.18121e-08	ZNF423	zinc finger protein 423 [Source:HGNC Symbol;Acc:HGNC:16762]
ENSG00000087303	4.88339	5.80031e-09	7.63691e-07	NID2	nidogen 2 [Source:HGNC Symbol;Acc:HGNC:13389]
ENSG00000156011	4.84431	3.52161e-12	1.67701e-09	PSD3	pleckstrin and Sec7 domain containing 3 [Source:HGNC Symbol;Acc:HGNC:19093]
ENSG00000173406	4.80879	0.00674244	0.0413781	DAB1	DAB adaptor protein 1 [Source:HGNC Symbol;Acc:HGNC:2661]
ENSG00000177508	4.78932	0.00872309	0.0499242	IRX3	iroquois homeobox 3 [Source:HGNC Symbol;Acc:HGNC:14360]
ENSG00000139292	4.78481	2.64189e-08	2.62422e-06	LGR5	leucine rich repeat containing G protein-coupled receptor 5 [Source:HGNC Symbol;Acc:HGNC:4504]
ENSG00000197046	4.77525	0.000462877	0.00578721	SIGLEC15	sialic acid binding Ig like lectin 15 [Source:HGNC Symbol;Acc:HGNC:27596]
ENSG00000148483	4.75092	2.22669e-08	2.23927e-06	TMEM236	transmembrane protein 236 [Source:HGNC Symbol;Acc:HGNC:23473]
ENSG00000215045	4.74097	4.73699e-06	0.000170437	GRID2IP	Grid2 interacting protein [Source:HGNC Symbol;Acc:HGNC:18464]
ENSG00000160678	4.6804	6.90255e-07	3.8143e-05	S100A1	S100 calcium binding protein A1 [Source:HGNC Symbol;Acc:HGNC:10486]
ENSG00000183166	4.64498	1.95676e-07	1.3256e-05	CALN1	calneuron 1 [Source:HGNC Symbol;Acc:HGNC:13248]
ENSG00000119715	4.62059	0.00422465	0.0295215	ESRRB	estrogen related receptor beta [Source:HGNC Symbol;Acc:HGNC:3473]
ENSG00000124657	4.60079	1.04899e-07	7.79095e-06	OR2B6	olfactory receptor family 2 subfamily B member 6 [Source:HGNC Symbol;Acc:HGNC:8241]
ENSG00000170011	4.58608	3.66463e-10	7.70572e-08	MYRIP	myosin VIIA and Rab interacting protein [Source:HGNC Symbol;Acc:HGNC:19156]
ENSG00000113248	4.58496	0.000360069	0.0048141	PCDHB15	protocadherin beta 15 [Source:HGNC Symbol;Acc:HGNC:8686]
ENSG00000176956	4.58496	0.000489994	0.00607	LY6H	lymphocyte antigen 6 family member H [Source:HGNC Symbol;Acc:HGNC:6728]
ENSG00000169783	4.58496	0.000820698	0.0088823	LINGO1	leucine rich repeat and Ig domain containing 1 [Source:HGNC Symbol;Acc:HGNC:21205]
ENSG00000197859	4.5835	3.29463e-06	0.000128849	ADAMTSL2	ADAMTS like 2 [Source:HGNC Symbol;Acc:HGNC:14631]
ENSG00000182508	4.56986	0.00465043	0.0315703	LHFPL1	LHFPL tetraspan subfamily member 1 [Source:HGNC Symbol;Acc:HGNC:6587]
ENSG00000244694	4.54844	0.00415128	0.0291852	PTCHD4	patched domain containing 4 [Source:HGNC Symbol;Acc:HGNC:21345]
ENSG00000177283	4.52149	4.33594e-06	0.000161017	FZD8	frizzled class receptor 8 [Source:HGNC Symbol;Acc:HGNC:4046]
ENSG00000165757	4.46877	6.09147e-09	7.89015e-07	JCAD	junctional cadherin 5 associated [Source:HGNC Symbol;Acc:HGNC:29283]
ENSG00000104369	4.4638	1.26062e-08	1.41741e-06	JPH1	junctophilin 1 [Source:HGNC Symbol;Acc:HGNC:14201]
ENSG00000143369	4.45823	3.10752e-10	6.66716e-08	ECM1	extracellular matrix protein 1 [Source:HGNC Symbol;Acc:HGNC:3153]
ENSG00000145506	4.4289	2.74189e-06	0.000112269	NKD2	NKD inhibitor of WNT signaling pathway 2 [Source:HGNC Symbol;Acc:HGNC:17046]
ENSG00000267206	4.419	2.43851e-10	5.56083e-08	LCN6	lipocalin 6 [Source:HGNC Symbol;Acc:HGNC:17337]
ENSG00000091879	4.38945	2.62902e-06	0.000109145	ANGPT2	angiopoietin 2 [Source:HGNC Symbol;Acc:HGNC:485]
ENSG00000287908	4.3874	0.000938618	0.00984272	AC025165.6	novel protein
ENSG00000253767	4.38525	2.15002e-06	9.43389e-05	PCDHGA8	protocadherin gamma subfamily A, 8 [Source:HGNC Symbol;Acc:HGNC:8706]
ENSG00000001617	4.37944	9.78327e-11	2.59674e-08	SEMA3F	semaphorin 3F [Source:HGNC Symbol;Acc:HGNC:10728]
ENSG00000083857	4.37708	1.36188e-07	9.84385e-06	FAT1	FAT atypical cadherin 1 [Source:HGNC Symbol;Acc:HGNC:3595]
ENSG00000179242	4.36201	3.13399e-06	0.000123988	CDH4	cadherin 4 [Source:HGNC Symbol;Acc:HGNC:1763]
ENSG00000158023	4.35869	6.35962e-09	8.17211e-07	WDR66	WD repeat domain 66 [Source:HGNC Symbol;Acc:HGNC:28506]
ENSG00000184363	4.35252	0.00133657	0.0126775	PKP3	plakophilin 3 [Source:HGNC Symbol;Acc:HGNC:9025]
ENSG00000024422	4.32739	0.000662938	0.00758024	EHD2	EH domain containing 2 [Source:HGNC Symbol;Acc:HGNC:3243]
ENSG00000121764	4.32193	2.42487e-05	0.000610592	HCRTR1	hypocretin receptor 1 [Source:HGNC Symbol;Acc:HGNC:4848]
ENSG00000106571	4.30175	2.14089e-06	9.42714e-05	GLI3	GLI family zinc finger 3 [Source:HGNC Symbol;Acc:HGNC:4319]
ENSG00000180730	4.28931	4.72005e-06	0.000170437	SHISA2	shisa family member 2 [Source:HGNC Symbol;Acc:HGNC:20366]
ENSG00000109758	4.2854	0.00120108	0.011729	HGFAC	HGF activator [Source:HGNC Symbol;Acc:HGNC:4894]
ENSG00000053747	4.2647	1.04501e-08	1.2441e-06	LAMA3	laminin subunit alpha 3 [Source:HGNC Symbol;Acc:HGNC:6483]
ENSG00000151224	4.24793	0.000614073	0.00718385	MAT1A	methionine adenosyltransferase 1A [Source:HGNC Symbol;Acc:HGNC:6903]
ENSG00000181264	4.2472	1.95805e-10	4.73177e-08	TLCD5	TLC domain containing 5 [Source:HGNC Symbol;Acc:HGNC:28280]
ENSG00000130508	4.24078	1.12428e-12	7.58467e-10	PXDN	peroxidasin [Source:HGNC Symbol;Acc:HGNC:14966]
ENSG00000240764	4.23816	9.9937e-07	5.10435e-05	PCDHGC5	protocadherin gamma subfamily C, 5 [Source:HGNC Symbol;Acc:HGNC:8718]
ENSG00000257008	4.23266	0.000827936	0.00893078	GPR142	G protein-coupled receptor 142 [Source:HGNC Symbol;Acc:HGNC:20088]
ENSG00000253953	4.22903	8.62547e-08	6.84583e-06	PCDHGB4	protocadherin gamma subfamily B, 4 [Source:HGNC Symbol;Acc:HGNC:8711]
ENSG00000131969	4.21874	3.23498e-06	0.000127439	ABHD12B	abhydrolase domain containing 12B [Source:HGNC Symbol;Acc:HGNC:19837]
ENSG00000152953	4.18679	3.41037e-11	1.10435e-08	STK32B	serine/threonine kinase 32B [Source:HGNC Symbol;Acc:HGNC:14217]
ENSG00000163975	4.18042	1.19194e-07	8.73245e-06	MELTF	melanotransferrin [Source:HGNC Symbol;Acc:HGNC:7037]
ENSG00000178773	4.15453	2.43016e-16	7.86936e-13	CPNE7	copine 7 [Source:HGNC Symbol;Acc:HGNC:2320]
ENSG00000125266	4.1503	1.26296e-12	8.17945e-10	EFNB2	ephrin B2 [Source:HGNC Symbol;Acc:HGNC:3227]
ENSG00000168502	4.14819	1.26138e-10	3.14201e-08	MTCL1	microtubule crosslinking factor 1 [Source:HGNC Symbol;Acc:HGNC:29121]
ENSG00000178772	4.14439	0.00244247	0.020003	CPN2	carboxypeptidase N subunit 2 [Source:HGNC Symbol;Acc:HGNC:2313]
ENSG00000222036	4.09351	0.00192179	0.016702	POTEM	POTE ankyrin domain family member M [Source:HGNC Symbol;Acc:HGNC:37096]
ENSG00000104888	4.09217	4.05552e-05	0.000914525	SLC17A7	solute carrier family 17 member 7 [Source:HGNC Symbol;Acc:HGNC:16704]
ENSG00000213973	4.08746	0.000652795	0.00750625	ZNF99	zinc finger protein 99 [Source:HGNC Symbol;Acc:HGNC:13175]
ENSG00000145147	4.05995	8.43896e-07	4.53938e-05	SLIT2	slit guidance ligand 2 [Source:HGNC Symbol;Acc:HGNC:11086]
ENSG00000261934	4.05942	4.10016e-07	2.48636e-05	PCDHGA9	protocadherin gamma subfamily A, 9 [Source:HGNC Symbol;Acc:HGNC:8707]
ENSG00000124196	4.05408	0.00291572	0.0225986	GTSF1L	gametocyte specific factor 1 like [Source:HGNC Symbol;Acc:HGNC:16198]
ENSG00000172995	4.04885	1.23985e-09	2.18199e-07	ARPP21	cAMP regulated phosphoprotein 21 [Source:HGNC Symbol;Acc:HGNC:16968]
ENSG00000165995	4.03604	4.77099e-06	0.000170523	CACNB2	calcium voltage-gated channel auxiliary subunit beta 2 [Source:HGNC Symbol;Acc:HGNC:1402]
ENSG00000169169	4.03122	0.000124508	0.00215835	CPT1C	carnitine palmitoyltransferase 1C [Source:HGNC Symbol;Acc:HGNC:18540]
ENSG00000087128	4.02554	0.00550893	0.0359803	TMPRSS11E	transmembrane serine protease 11E [Source:HGNC Symbol;Acc:HGNC:24465]
ENSG00000251322	4.01004	2.02308e-07	1.36482e-05	SHANK3	SH3 and multiple ankyrin repeat domains 3 [Source:HGNC Symbol;Acc:HGNC:14294]
ENSG00000135547	4.00436	1.42281e-06	6.80252e-05	HEY2	hes related family bHLH transcription factor with YRPW motif 2 [Source:HGNC Symbol;Acc:HGNC:4881]
ENSG00000139971	3.99573	3.12954e-10	6.66716e-08	ARMH4	armadillo like helical domain containing 4 [Source:HGNC Symbol;Acc:HGNC:19846]
ENSG00000242419	3.97936	2.70896e-06	0.000111322	PCDHGC4	protocadherin gamma subfamily C, 4 [Source:HGNC Symbol;Acc:HGNC:8717]
ENSG00000241697	3.94811	0.0011904	0.0116528	TMEFF1	transmembrane protein with EGF like and two follistatin like domains 1 [Source:HGNC Symbol;Acc:HGNC:11866]
ENSG00000137962	3.92526	0.00113161	0.0112542	ARHGAP29	Rho GTPase activating protein 29 [Source:HGNC Symbol;Acc:HGNC:30207]
ENSG00000108551	3.92453	5.23119e-13	4.23491e-10	RASD1	ras related dexamethasone induced 1 [Source:HGNC Symbol;Acc:HGNC:15828]
ENSG00000204956	3.91169	6.81298e-05	0.00136184	PCDHGA1	protocadherin gamma subfamily A, 1 [Source:HGNC Symbol;Acc:HGNC:8696]
ENSG00000170927	3.90689	2.23286e-05	0.000570225	PKHD1	PKHD1 ciliary IPT domain containing fibrocystin/polyductin [Source:HGNC Symbol;Acc:HGNC:9016]
ENSG00000149599	3.9	5.4257e-08	4.74851e-06	DUSP15	dual specificity phosphatase 15 [Source:HGNC Symbol;Acc:HGNC:16236]
ENSG00000187922	3.86889	8.04613e-09	9.79511e-07	LCN10	lipocalin 10 [Source:HGNC Symbol;Acc:HGNC:20892]
ENSG00000174502	3.85798	0.00135427	0.0128078	SLC26A9	solute carrier family 26 member 9 [Source:HGNC Symbol;Acc:HGNC:14469]
ENSG00000275410	3.8365	0.00715873	0.0431501	HNF1B	HNF1 homeobox B [Source:HGNC Symbol;Acc:HGNC:11630]
ENSG00000261456	3.82103	6.25731e-05	0.00127128	TUBB8	tubulin beta 8 class VIII [Source:HGNC Symbol;Acc:HGNC:20773]
ENSG00000133424	3.81992	4.53526e-09	6.3302e-07	LARGE1	LARGE xylosyl- and glucuronyltransferase 1 [Source:HGNC Symbol;Acc:HGNC:6511]
ENSG00000166402	3.81021	0.000814516	0.00884496	TUB	TUB bipartite transcription factor [Source:HGNC Symbol;Acc:HGNC:12406]
ENSG00000169258	3.80997	3.30916e-06	0.000129105	GPRIN1	G protein regulated inducer of neurite outgrowth 1 [Source:HGNC Symbol;Acc:HGNC:24835]
ENSG00000147100	3.78759	3.63845e-09	5.25983e-07	SLC16A2	solute carrier family 16 member 2 [Source:HGNC Symbol;Acc:HGNC:10923]
ENSG00000101230	3.78441	0.000270682	0.00385793	ISM1	isthmin 1 [Source:HGNC Symbol;Acc:HGNC:16213]
ENSG00000106018	3.77864	5.97838e-05	0.0012315	VIPR2	vasoactive intestinal peptide receptor 2 [Source:HGNC Symbol;Acc:HGNC:12695]
ENSG00000182580	3.74925	5.52555e-09	7.45534e-07	EPHB3	EPH receptor B3 [Source:HGNC Symbol;Acc:HGNC:3394]
ENSG00000106078	3.74862	4.06383e-07	2.47359e-05	COBL	cordon-bleu WH2 repeat protein [Source:HGNC Symbol;Acc:HGNC:22199]
ENSG00000117122	3.71989	0.00178666	0.0157302	MFAP2	microfibril associated protein 2 [Source:HGNC Symbol;Acc:HGNC:7033]
ENSG00000198691	3.71172	9.77648e-05	0.00180491	ABCA4	ATP binding cassette subfamily A member 4 [Source:HGNC Symbol;Acc:HGNC:34]
ENSG00000174233	3.70806	8.81832e-07	4.68123e-05	ADCY6	adenylate cyclase 6 [Source:HGNC Symbol;Acc:HGNC:237]
ENSG00000107447	3.70687	4.33203e-08	3.98522e-06	DNTT	DNA nucleotidylexotransferase [Source:HGNC Symbol;Acc:HGNC:2983]
ENSG00000131773	3.7044	1.22233e-08	1.38396e-06	KHDRBS3	KH RNA binding domain containing, signal transduction associated 3 [Source:HGNC Symbol;Acc:HGNC:18117]
ENSG00000254221	3.6939	0.000178925	0.00284296	PCDHGB1	protocadherin gamma subfamily B, 1 [Source:HGNC Symbol;Acc:HGNC:8708]
ENSG00000161544	3.68107	1.58509e-05	0.000430607	CYGB	cytoglobin [Source:HGNC Symbol;Acc:HGNC:16505]
ENSG00000154556	3.67602	1.73639e-05	0.000465462	SORBS2	sorbin and SH3 domain containing 2 [Source:HGNC Symbol;Acc:HGNC:24098]
ENSG00000143434	3.67348	1.60851e-12	9.30119e-10	SEMA6C	semaphorin 6C [Source:HGNC Symbol;Acc:HGNC:10740]
ENSG00000184185	3.67169	0.000329399	0.00451024	KCNJ12	potassium inwardly rectifying channel subfamily J member 12 [Source:HGNC Symbol;Acc:HGNC:6258]
ENSG00000166349	3.66403	6.23728e-07	3.51874e-05	RAG1	recombination activating 1 [Source:HGNC Symbol;Acc:HGNC:9831]
ENSG00000006704	3.65635	7.99944e-13	6.04536e-10	GTF2IRD1	GTF2I repeat domain containing 1 [Source:HGNC Symbol;Acc:HGNC:4661]
ENSG00000104723	3.64234	0.000216141	0.00326755	TUSC3	tumor suppressor candidate 3 [Source:HGNC Symbol;Acc:HGNC:30242]
ENSG00000196549	3.63991	3.00883e-09	4.46935e-07	MME	membrane metalloendopeptidase [Source:HGNC Symbol;Acc:HGNC:7154]
ENSG00000186907	3.62504	2.54713e-07	1.65625e-05	RTN4RL2	reticulon 4 receptor like 2 [Source:HGNC Symbol;Acc:HGNC:23053]
ENSG00000067606	3.61907	2.57421e-06	0.000107144	PRKCZ	protein kinase C zeta [Source:HGNC Symbol;Acc:HGNC:9412]
ENSG00000037280	3.61742	1.88658e-05	0.000495067	FLT4	fms related receptor tyrosine kinase 4 [Source:HGNC Symbol;Acc:HGNC:3767]
ENSG00000166073	3.60942	2.94641e-06	0.000118044	GPR176	G protein-coupled receptor 176 [Source:HGNC Symbol;Acc:HGNC:32370]
ENSG00000154646	3.59856	0.00138628	0.0130042	TMPRSS15	transmembrane serine protease 15 [Source:HGNC Symbol;Acc:HGNC:9490]
ENSG00000134775	3.59694	0.00184238	0.0161331	FHOD3	formin homology 2 domain containing 3 [Source:HGNC Symbol;Acc:HGNC:26178]
ENSG00000126016	3.58413	2.12928e-13	2.08243e-10	AMOT	angiomotin [Source:HGNC Symbol;Acc:HGNC:17810]
ENSG00000131730	3.57839	5.37007e-05	0.00113514	CKMT2	creatine kinase, mitochondrial 2 [Source:HGNC Symbol;Acc:HGNC:1996]
ENSG00000187720	3.55459	5.40689e-05	0.00113988	THSD4	thrombospondin type 1 domain containing 4 [Source:HGNC Symbol;Acc:HGNC:25835]
ENSG00000120833	3.55451	1.05551e-09	1.92019e-07	SOCS2	suppressor of cytokine signaling 2 [Source:HGNC Symbol;Acc:HGNC:19382]
ENSG00000107282	3.5493	9.78387e-06	0.000293353	APBA1	amyloid beta precursor protein binding family A member 1 [Source:HGNC Symbol;Acc:HGNC:578]
ENSG00000131044	3.51785	7.9237e-06	0.000252545	TTLL9	tubulin tyrosine ligase like 9 [Source:HGNC Symbol;Acc:HGNC:16118]
ENSG00000196468	3.49881	0.000699202	0.00784531	FGF16	fibroblast growth factor 16 [Source:HGNC Symbol;Acc:HGNC:3672]
ENSG00000118523	3.49846	5.59269e-08	4.86835e-06	CCN2	cellular communication network factor 2 [Source:HGNC Symbol;Acc:HGNC:2500]
ENSG00000254122	3.49541	8.41435e-06	0.000264025	PCDHGB7	protocadherin gamma subfamily B, 7 [Source:HGNC Symbol;Acc:HGNC:8714]
ENSG00000214435	3.4858	2.64691e-06	0.000109327	AS3MT	arsenite methyltransferase [Source:HGNC Symbol;Acc:HGNC:17452]
ENSG00000167554	3.45438	4.4187e-11	1.34987e-08	ZNF610	zinc finger protein 610 [Source:HGNC Symbol;Acc:HGNC:26687]
ENSG00000081853	3.45317	0.00246891	0.0201789	PCDHGA2	protocadherin gamma subfamily A, 2 [Source:HGNC Symbol;Acc:HGNC:8700]
ENSG00000130635	3.449	3.06067e-12	1.50167e-09	COL5A1	collagen type V alpha 1 chain [Source:HGNC Symbol;Acc:HGNC:2209]
ENSG00000128641	3.43627	7.28769e-08	6.05103e-06	MYO1B	myosin IB [Source:HGNC Symbol;Acc:HGNC:7596]
ENSG00000174059	3.43164	4.23531e-07	2.55873e-05	CD34	CD34 molecule [Source:HGNC Symbol;Acc:HGNC:1662]
ENSG00000253873	3.42651	2.76615e-06	0.000112269	PCDHGA11	protocadherin gamma subfamily A, 11 [Source:HGNC Symbol;Acc:HGNC:8698]
ENSG00000198633	3.41785	8.19946e-05	0.00156195	ZNF534	zinc finger protein 534 [Source:HGNC Symbol;Acc:HGNC:26337]
ENSG00000141738	3.4075	0.00559457	0.0363344	GRB7	growth factor receptor bound protein 7 [Source:HGNC Symbol;Acc:HGNC:4567]
ENSG00000197461	3.40337	0.00401804	0.0285459	PDGFA	platelet derived growth factor subunit A [Source:HGNC Symbol;Acc:HGNC:8799]
ENSG00000164330	3.39859	1.22464e-09	2.18199e-07	EBF1	EBF transcription factor 1 [Source:HGNC Symbol;Acc:HGNC:3126]
ENSG00000070601	3.39232	0.00166383	0.0149164	FRMPD1	FERM and PDZ domain containing 1 [Source:HGNC Symbol;Acc:HGNC:29159]
ENSG00000177294	3.38782	0.000157144	0.00257523	FBXO39	F-box protein 39 [Source:HGNC Symbol;Acc:HGNC:28565]
ENSG00000240184	3.3853	4.07844e-09	5.79246e-07	PCDHGC3	protocadherin gamma subfamily C, 3 [Source:HGNC Symbol;Acc:HGNC:8716]
ENSG00000256574	3.3827	0.000211643	0.00322561	OR13A1	olfactory receptor family 13 subfamily A member 1 [Source:HGNC Symbol;Acc:HGNC:14772]
ENSG00000130037	3.3796	9.62213e-08	7.3835e-06	KCNA5	potassium voltage-gated channel subfamily A member 5 [Source:HGNC Symbol;Acc:HGNC:6224]
ENSG00000254726	3.36862	1.896e-08	1.98052e-06	MEX3A	mex-3 RNA binding family member A [Source:HGNC Symbol;Acc:HGNC:33482]
ENSG00000180616	3.36375	0.000132902	0.00227225	SSTR2	somatostatin receptor 2 [Source:HGNC Symbol;Acc:HGNC:11331]
ENSG00000172264	3.35997	7.87159e-08	6.46949e-06	MACROD2	mono-ADP ribosylhydrolase 2 [Source:HGNC Symbol;Acc:HGNC:16126]
ENSG00000162949	3.33942	0.000232591	0.00343602	CAPN13	calpain 13 [Source:HGNC Symbol;Acc:HGNC:16663]
ENSG00000169575	3.32633	1.47223e-05	0.000404701	VPREB1	V-set pre-B cell surrogate light chain 1 [Source:HGNC Symbol;Acc:HGNC:12709]
ENSG00000137936	3.32591	1.0916e-12	7.58467e-10	BCAR3	BCAR3 adaptor protein, NSP family member [Source:HGNC Symbol;Acc:HGNC:973]
ENSG00000101004	3.31697	4.38656e-08	3.99005e-06	NINL	ninein like [Source:HGNC Symbol;Acc:HGNC:29163]
ENSG00000167653	3.31615	0.00295165	0.0228116	PSCA	prostate stem cell antigen [Source:HGNC Symbol;Acc:HGNC:9500]
ENSG00000149201	3.30693	1.09993e-05	0.000322431	CCDC81	coiled-coil domain containing 81 [Source:HGNC Symbol;Acc:HGNC:26281]
ENSG00000204580	3.30685	2.24138e-10	5.25945e-08	DDR1	discoidin domain receptor tyrosine kinase 1 [Source:HGNC Symbol;Acc:HGNC:2730]
ENSG00000112559	3.2607	4.81991e-06	0.000171892	MDFI	MyoD family inhibitor [Source:HGNC Symbol;Acc:HGNC:6967]
ENSG00000170745	3.24587	0.000190246	0.0029675	KCNS3	potassium voltage-gated channel modifier subfamily S member 3 [Source:HGNC Symbol;Acc:HGNC:6302]
ENSG00000169439	3.23849	1.95225e-06	8.78025e-05	SDC2	syndecan 2 [Source:HGNC Symbol;Acc:HGNC:10659]
ENSG00000144230	3.23266	0.00213488	0.0180473	GPR17	G protein-coupled receptor 17 [Source:HGNC Symbol;Acc:HGNC:4471]
ENSG00000253537	3.2303	2.31607e-05	0.000589614	PCDHGA7	protocadherin gamma subfamily A, 7 [Source:HGNC Symbol;Acc:HGNC:8705]
ENSG00000176244	3.22962	2.59917e-07	1.66741e-05	ACBD7	acyl-CoA binding domain containing 7 [Source:HGNC Symbol;Acc:HGNC:17715]
ENSG00000188585	3.22091	5.34751e-07	3.10328e-05	CLEC20A	C-type lectin domain containing 20A [Source:HGNC Symbol;Acc:HGNC:34521]
ENSG00000115380	3.20436	0.0060746	0.0385399	EFEMP1	EGF containing fibulin extracellular matrix protein 1 [Source:HGNC Symbol;Acc:HGNC:3218]
ENSG00000099864	3.18042	1.09489e-07	8.09468e-06	PALM	paralemmin [Source:HGNC Symbol;Acc:HGNC:8594]
ENSG00000187678	3.175	1.75014e-08	1.86425e-06	SPRY4	sprouty RTK signaling antagonist 4 [Source:HGNC Symbol;Acc:HGNC:15533]
ENSG00000259384	3.17463	0.00283306	0.0221274	GH1	growth hormone 1 [Source:HGNC Symbol;Acc:HGNC:4261]
ENSG00000021645	3.173	5.30905e-05	0.00112512	NRXN3	neurexin 3 [Source:HGNC Symbol;Acc:HGNC:8010]
ENSG00000253910	3.17257	1.05079e-05	0.00031103	PCDHGB2	protocadherin gamma subfamily B, 2 [Source:HGNC Symbol;Acc:HGNC:8709]
ENSG00000147905	3.16905	6.99901e-09	8.78457e-07	ZCCHC7	zinc finger CCHC-type containing 7 [Source:HGNC Symbol;Acc:HGNC:26209]
ENSG00000103316	3.16063	0.00105339	0.0107038	CRYM	crystallin mu [Source:HGNC Symbol;Acc:HGNC:2418]
ENSG00000153531	3.14734	1.55448e-14	2.79651e-11	ADPRHL1	ADP-ribosylhydrolase like 1 [Source:HGNC Symbol;Acc:HGNC:21303]
ENSG00000253731	3.14647	1.56338e-05	0.000425739	PCDHGA6	protocadherin gamma subfamily A, 6 [Source:HGNC Symbol;Acc:HGNC:8704]
ENSG00000128833	3.13859	1.66662e-09	2.78188e-07	MYO5C	myosin VC [Source:HGNC Symbol;Acc:HGNC:7604]
ENSG00000166173	3.13666	0.000679107	0.00770267	LARP6	La ribonucleoprotein 6, translational regulator [Source:HGNC Symbol;Acc:HGNC:24012]
ENSG00000167535	3.13561	4.40208e-12	1.92633e-09	CACNB3	calcium voltage-gated channel auxiliary subunit beta 3 [Source:HGNC Symbol;Acc:HGNC:1403]
ENSG00000254997	3.13203	0.000176074	0.00280591	KRTAP5-9	keratin associated protein 5-9 [Source:HGNC Symbol;Acc:HGNC:23604]
ENSG00000221968	3.12185	2.61498e-07	1.66741e-05	FADS3	fatty acid desaturase 3 [Source:HGNC Symbol;Acc:HGNC:3576]
ENSG00000253485	3.12075	0.000336003	0.00457286	PCDHGA5	protocadherin gamma subfamily A, 5 [Source:HGNC Symbol;Acc:HGNC:8703]
ENSG00000169242	3.11747	5.98356e-06	0.00020482	EFNA1	ephrin A1 [Source:HGNC Symbol;Acc:HGNC:3221]
ENSG00000136378	3.10863	4.00005e-06	0.00015132	ADAMTS7	ADAM metallopeptidase with thrombospondin type 1 motif 7 [Source:HGNC Symbol;Acc:HGNC:223]
ENSG00000161681	3.10498	2.48474e-06	0.000104495	SHANK1	SH3 and multiple ankyrin repeat domains 1 [Source:HGNC Symbol;Acc:HGNC:15474]
ENSG00000176842	3.08746	0.00205759	0.0175524	IRX5	iroquois homeobox 5 [Source:HGNC Symbol;Acc:HGNC:14361]
ENSG00000165816	3.08633	4.23617e-05	0.000940847	VWA2	von Willebrand factor A domain containing 2 [Source:HGNC Symbol;Acc:HGNC:24709]
ENSG00000239920	3.08328	8.18683e-05	0.00156195	AC104389.5	novel transcript
ENSG00000133878	3.07575	2.74519e-05	0.000666377	DUSP26	dual specificity phosphatase 26 [Source:HGNC Symbol;Acc:HGNC:28161]
ENSG00000091972	3.07182	4.1577e-08	3.89117e-06	CD200	CD200 molecule [Source:HGNC Symbol;Acc:HGNC:7203]
ENSG00000154127	3.06961	1.33486e-08	1.49053e-06	UBASH3B	ubiquitin associated and SH3 domain containing B [Source:HGNC Symbol;Acc:HGNC:29884]
ENSG00000110492	3.05407	9.25302e-08	7.1781e-06	MDK	midkine [Source:HGNC Symbol;Acc:HGNC:6972]
ENSG00000175782	3.0532	9.18895e-08	7.1781e-06	SLC35E3	solute carrier family 35 member E3 [Source:HGNC Symbol;Acc:HGNC:20864]
ENSG00000130584	3.05003	8.38871e-09	1.01359e-06	ZBTB46	zinc finger and BTB domain containing 46 [Source:HGNC Symbol;Acc:HGNC:16094]
ENSG00000134369	3.049	2.04075e-09	3.24332e-07	NAV1	neuron navigator 1 [Source:HGNC Symbol;Acc:HGNC:15989]
ENSG00000092421	3.03956	4.10891e-05	0.000923265	SEMA6A	semaphorin 6A [Source:HGNC Symbol;Acc:HGNC:10738]
ENSG00000171056	3.03342	1.04411e-06	5.28288e-05	SOX7	SRY-box transcription factor 7 [Source:HGNC Symbol;Acc:HGNC:18196]
ENSG00000157927	3.03115	2.61202e-05	0.000645668	RADIL	Rap associating with DIL domain [Source:HGNC Symbol;Acc:HGNC:22226]
ENSG00000196628	3.02408	6.87247e-11	1.987e-08	TCF4	transcription factor 4 [Source:HGNC Symbol;Acc:HGNC:11634]
ENSG00000253846	3.02359	2.12537e-06	9.42714e-05	PCDHGA10	protocadherin gamma subfamily A, 10 [Source:HGNC Symbol;Acc:HGNC:8697]
ENSG00000166394	3.01365	0.000203388	0.00311972	CYB5R2	cytochrome b5 reductase 2 [Source:HGNC Symbol;Acc:HGNC:24376]
ENSG00000005108	3.00581	2.23301e-06	9.66701e-05	THSD7A	thrombospondin type 1 domain containing 7A [Source:HGNC Symbol;Acc:HGNC:22207]
ENSG00000103034	3.00299	2.27524e-07	1.50361e-05	NDRG4	NDRG family member 4 [Source:HGNC Symbol;Acc:HGNC:14466]
ENSG00000106665	2.99343	6.83282e-10	1.31703e-07	CLIP2	CAP-Gly domain containing linker protein 2 [Source:HGNC Symbol;Acc:HGNC:2586]
ENSG00000067715	2.98997	4.36214e-08	3.99005e-06	SYT1	synaptotagmin 1 [Source:HGNC Symbol;Acc:HGNC:11509]
ENSG00000177303	2.98952	7.32711e-12	3.06284e-09	CASKIN2	CASK interacting protein 2 [Source:HGNC Symbol;Acc:HGNC:18200]
ENSG00000262209	2.98774	0.000122725	0.00214584	PCDHGB3	protocadherin gamma subfamily B, 3 [Source:HGNC Symbol;Acc:HGNC:8710]
ENSG00000255690	2.981	0.0038578	0.0277587	TRIL	TLR4 interactor with leucine rich repeats [Source:HGNC Symbol;Acc:HGNC:22200]
ENSG00000258724	2.96726	0.00427327	0.0297493	PINX1	PIN2 (TERF1) interacting telomerase inhibitor 1 [Source:HGNC Symbol;Acc:HGNC:30046]
ENSG00000128849	2.96347	0.000378703	0.00500537	CGNL1	cingulin like 1 [Source:HGNC Symbol;Acc:HGNC:25931]
ENSG00000253159	2.95141	3.10449e-05	0.000734865	PCDHGA12	protocadherin gamma subfamily A, 12 [Source:HGNC Symbol;Acc:HGNC:8699]
ENSG00000262576	2.9453	0.00207391	0.0176544	PCDHGA4	protocadherin gamma subfamily A, 4 [Source:HGNC Symbol;Acc:HGNC:8702]
ENSG00000144152	2.94444	4.48499e-06	0.0001646	FBLN7	fibulin 7 [Source:HGNC Symbol;Acc:HGNC:26740]
ENSG00000130396	2.92608	1.44785e-09	2.49384e-07	AFDN	afadin, adherens junction formation factor [Source:HGNC Symbol;Acc:HGNC:7137]
ENSG00000151967	2.92506	3.84078e-05	0.00087586	SCHIP1	schwannomin interacting protein 1 [Source:HGNC Symbol;Acc:HGNC:15678]
ENSG00000186094	2.92057	0.000199271	0.00307862	AGBL4	ATP/GTP binding protein like 4 [Source:HGNC Symbol;Acc:HGNC:25892]
ENSG00000143494	2.91911	5.23014e-08	4.62739e-06	VASH2	vasohibin 2 [Source:HGNC Symbol;Acc:HGNC:25723]
ENSG00000205978	2.91329	1.89941e-06	8.59031e-05	NYNRIN	NYN domain and retroviral integrase containing [Source:HGNC Symbol;Acc:HGNC:20165]
ENSG00000007314	2.90339	2.32815e-05	0.000591759	SCN4A	sodium voltage-gated channel alpha subunit 4 [Source:HGNC Symbol;Acc:HGNC:10591]
ENSG00000131016	2.8913	0.000237619	0.00347856	AKAP12	A-kinase anchoring protein 12 [Source:HGNC Symbol;Acc:HGNC:370]
ENSG00000276547	2.89104	8.62956e-06	0.000267153	PCDHGB5	protocadherin gamma subfamily B, 5 [Source:HGNC Symbol;Acc:HGNC:8712]
ENSG00000118308	2.88501	6.16776e-06	0.000209795	LRMP	lymphoid restricted membrane protein [Source:HGNC Symbol;Acc:HGNC:6690]
ENSG00000136573	2.88269	9.69793e-06	0.000291316	BLK	BLK proto-oncogene, Src family tyrosine kinase [Source:HGNC Symbol;Acc:HGNC:1057]
ENSG00000116147	2.87732	0.000569802	0.0067805	TNR	tenascin R [Source:HGNC Symbol;Acc:HGNC:11953]
ENSG00000148798	2.87447	0.00446143	0.0306861	INA	internexin neuronal intermediate filament protein alpha [Source:HGNC Symbol;Acc:HGNC:6057]
ENSG00000131080	2.86899	0.000138441	0.00234958	EDA2R	ectodysplasin A2 receptor [Source:HGNC Symbol;Acc:HGNC:17756]
ENSG00000167771	2.86755	0.000174386	0.00279553	RCOR2	REST corepressor 2 [Source:HGNC Symbol;Acc:HGNC:27455]
ENSG00000085552	2.8539	6.25786e-05	0.00127128	IGSF9	immunoglobulin superfamily member 9 [Source:HGNC Symbol;Acc:HGNC:18132]
ENSG00000150510	2.84993	0.00502836	0.0336701	FAM124A	family with sequence similarity 124 member A [Source:HGNC Symbol;Acc:HGNC:26413]
ENSG00000101190	2.84788	1.42224e-07	1.01443e-05	TCFL5	transcription factor like 5 [Source:HGNC Symbol;Acc:HGNC:11646]
ENSG00000167889	2.8399	2.42003e-05	0.000610321	MGAT5B	alpha-1,6-mannosylglycoprotein 6-beta-N-acetylglucosaminyltransferase B [Source:HGNC Symbol;Acc:HGNC:24140]
ENSG00000113758	2.83983	5.53541e-10	1.10647e-07	DBN1	drebrin 1 [Source:HGNC Symbol;Acc:HGNC:2695]
ENSG00000173801	2.83659	7.18966e-07	3.95945e-05	JUP	junction plakoglobin [Source:HGNC Symbol;Acc:HGNC:6207]
ENSG00000240771	2.83559	4.4619e-06	0.000164188	ARHGEF25	Rho guanine nucleotide exchange factor 25 [Source:HGNC Symbol;Acc:HGNC:30275]
ENSG00000253305	2.83458	4.43939e-06	0.000163732	PCDHGB6	protocadherin gamma subfamily B, 6 [Source:HGNC Symbol;Acc:HGNC:8713]
ENSG00000178150	2.83102	6.73645e-06	0.000225351	ZNF114	zinc finger protein 114 [Source:HGNC Symbol;Acc:HGNC:12894]
ENSG00000163909	2.82517	1.83227e-07	1.25174e-05	HEYL	hes related family bHLH transcription factor with YRPW motif like [Source:HGNC Symbol;Acc:HGNC:4882]
ENSG00000164050	2.8219	2.57194e-07	1.66569e-05	PLXNB1	plexin B1 [Source:HGNC Symbol;Acc:HGNC:9103]
ENSG00000056972	2.80047	2.06167e-08	2.11269e-06	TRAF3IP2	TRAF3 interacting protein 2 [Source:HGNC Symbol;Acc:HGNC:1343]
ENSG00000174236	2.79998	0.00243715	0.0199696	REP15	RAB15 effector protein [Source:HGNC Symbol;Acc:HGNC:33748]
ENSG00000117318	2.79719	4.7164e-08	4.21897e-06	ID3	inhibitor of DNA binding 3, HLH protein [Source:HGNC Symbol;Acc:HGNC:5362]
ENSG00000250305	2.78759	0.00163772	0.0147476	TRMT9B	tRNA methyltransferase 9B (putative) [Source:HGNC Symbol;Acc:HGNC:26725]
ENSG00000074660	2.78653	1.54872e-09	2.61201e-07	SCARF1	scavenger receptor class F member 1 [Source:HGNC Symbol;Acc:HGNC:16820]
ENSG00000169184	2.77999	5.14174e-05	0.00109684	MN1	MN1 proto-oncogene, transcriptional regulator [Source:HGNC Symbol;Acc:HGNC:7180]
ENSG00000148498	2.76971	1.14691e-07	8.44075e-06	PARD3	par-3 family cell polarity regulator [Source:HGNC Symbol;Acc:HGNC:16051]
ENSG00000122025	2.76821	3.10617e-06	0.000123351	FLT3	fms related receptor tyrosine kinase 3 [Source:HGNC Symbol;Acc:HGNC:3765]
ENSG00000178445	2.76213	1.01084e-05	0.000301409	GLDC	glycine decarboxylase [Source:HGNC Symbol;Acc:HGNC:4313]
ENSG00000162738	2.76206	8.25877e-06	0.000260441	VANGL2	VANGL planar cell polarity protein 2 [Source:HGNC Symbol;Acc:HGNC:15511]
ENSG00000116991	2.76185	8.51662e-06	0.000265689	SIPA1L2	signal induced proliferation associated 1 like 2 [Source:HGNC Symbol;Acc:HGNC:23800]
ENSG00000153253	2.75363	0.000104204	0.00189997	SCN3A	sodium voltage-gated channel alpha subunit 3 [Source:HGNC Symbol;Acc:HGNC:10590]
ENSG00000081189	2.75194	2.02334e-09	3.24332e-07	MEF2C	myocyte enhancer factor 2C [Source:HGNC Symbol;Acc:HGNC:6996]
ENSG00000046604	2.73723	7.08154e-05	0.00140168	DSG2	desmoglein 2 [Source:HGNC Symbol;Acc:HGNC:3049]
ENSG00000155974	2.73174	0.000373516	0.00495299	GRIP1	glutamate receptor interacting protein 1 [Source:HGNC Symbol;Acc:HGNC:18708]
ENSG00000164684	2.72861	3.20298e-07	2.00554e-05	ZNF704	zinc finger protein 704 [Source:HGNC Symbol;Acc:HGNC:32291]
ENSG00000124766	2.72794	4.63817e-06	0.000168001	SOX4	SRY-box transcription factor 4 [Source:HGNC Symbol;Acc:HGNC:11200]
ENSG00000127955	2.72665	1.07385e-08	1.25264e-06	GNAI1	G protein subunit alpha i1 [Source:HGNC Symbol;Acc:HGNC:4384]
ENSG00000148468	2.71374	0.000203096	0.00311972	FAM171A1	family with sequence similarity 171 member A1 [Source:HGNC Symbol;Acc:HGNC:23522]
ENSG00000105538	2.70841	8.61821e-06	0.000267153	RASIP1	Ras interacting protein 1 [Source:HGNC Symbol;Acc:HGNC:24716]
ENSG00000127329	2.70293	0.000867878	0.00928682	PTPRB	protein tyrosine phosphatase receptor type B [Source:HGNC Symbol;Acc:HGNC:9665]
ENSG00000166341	2.7012	6.33237e-06	0.000214045	DCHS1	dachsous cadherin-related 1 [Source:HGNC Symbol;Acc:HGNC:13681]
ENSG00000213190	2.69745	3.4308e-08	3.24843e-06	MLLT11	MLLT11 transcription factor 7 cofactor [Source:HGNC Symbol;Acc:HGNC:16997]
ENSG00000154380	2.6874	1.66971e-08	1.80229e-06	ENAH	ENAH actin regulator [Source:HGNC Symbol;Acc:HGNC:18271]
ENSG00000196220	2.68708	1.13004e-05	0.000328116	SRGAP3	SLIT-ROBO Rho GTPase activating protein 3 [Source:HGNC Symbol;Acc:HGNC:19744]
ENSG00000176490	2.6839	4.64071e-05	0.00101264	DIRAS1	DIRAS family GTPase 1 [Source:HGNC Symbol;Acc:HGNC:19127]
ENSG00000113231	2.67227	5.24543e-06	0.000183432	PDE8B	phosphodiesterase 8B [Source:HGNC Symbol;Acc:HGNC:8794]
ENSG00000177455	2.66904	3.02769e-06	0.000120742	CD19	CD19 molecule [Source:HGNC Symbol;Acc:HGNC:1633]
ENSG00000161609	2.66297	0.000835457	0.00899993	CCDC155	coiled-coil domain containing 155 [Source:HGNC Symbol;Acc:HGNC:26520]
ENSG00000143816	2.66169	1.48976e-05	0.000408825	WNT9A	Wnt family member 9A [Source:HGNC Symbol;Acc:HGNC:12778]
ENSG00000175287	2.66158	4.84108e-05	0.00104093	PHYHD1	phytanoyl-CoA dioxygenase domain containing 1 [Source:HGNC Symbol;Acc:HGNC:23396]
ENSG00000112218	2.66141	0.000147769	0.00246908	GPR63	G protein-coupled receptor 63 [Source:HGNC Symbol;Acc:HGNC:13302]
ENSG00000164161	2.65431	0.000834381	0.00899432	HHIP	hedgehog interacting protein [Source:HGNC Symbol;Acc:HGNC:14866]
ENSG00000127325	2.647	0.000794777	0.00867132	BEST3	bestrophin 3 [Source:HGNC Symbol;Acc:HGNC:17105]
ENSG00000125170	2.63322	0.0012436	0.0119995	DOK4	docking protein 4 [Source:HGNC Symbol;Acc:HGNC:19868]
ENSG00000144644	2.63227	0.000373255	0.00495299	GADL1	glutamate decarboxylase like 1 [Source:HGNC Symbol;Acc:HGNC:27949]
ENSG00000168671	2.63002	3.28289e-06	0.0001287	UGT3A2	UDP glycosyltransferase family 3 member A2 [Source:HGNC Symbol;Acc:HGNC:27266]
ENSG00000046653	2.62948	0.000128248	0.002205	GPM6B	glycoprotein M6B [Source:HGNC Symbol;Acc:HGNC:4461]
ENSG00000154856	2.62328	6.16507e-07	3.49016e-05	APCDD1	APC down-regulated 1 [Source:HGNC Symbol;Acc:HGNC:15718]
ENSG00000107104	2.61269	0.000384409	0.00505192	KANK1	KN motif and ankyrin repeat domains 1 [Source:HGNC Symbol;Acc:HGNC:19309]
ENSG00000167291	2.59034	6.05628e-08	5.2437e-06	TBC1D16	TBC1 domain family member 16 [Source:HGNC Symbol;Acc:HGNC:28356]
ENSG00000188227	2.58937	1.41254e-07	1.01443e-05	ZNF793	zinc finger protein 793 [Source:HGNC Symbol;Acc:HGNC:33115]
ENSG00000147889	2.58899	2.41523e-06	0.000102369	CDKN2A	cyclin dependent kinase inhibitor 2A [Source:HGNC Symbol;Acc:HGNC:1787]
ENSG00000109501	2.58197	3.98718e-07	2.44532e-05	WFS1	wolframin ER transmembrane glycoprotein [Source:HGNC Symbol;Acc:HGNC:12762]
ENSG00000114993	2.57717	1.88658e-10	4.62813e-08	RTKN	rhotekin [Source:HGNC Symbol;Acc:HGNC:10466]
ENSG00000163132	2.57635	0.000372081	0.00495018	MSX1	msh homeobox 1 [Source:HGNC Symbol;Acc:HGNC:7391]
ENSG00000069188	2.57473	1.28333e-06	6.25853e-05	SDK2	sidekick cell adhesion molecule 2 [Source:HGNC Symbol;Acc:HGNC:19308]
ENSG00000124780	2.56734	0.0065079	0.0402942	KCNK17	potassium two pore domain channel subfamily K member 17 [Source:HGNC Symbol;Acc:HGNC:14465]
ENSG00000150938	2.5604	2.01489e-10	4.79752e-08	CRIM1	cysteine rich transmembrane BMP regulator 1 [Source:HGNC Symbol;Acc:HGNC:2359]
ENSG00000276043	2.55951	6.14316e-11	1.84192e-08	UHRF1	ubiquitin like with PHD and ring finger domains 1 [Source:HGNC Symbol;Acc:HGNC:12556]
ENSG00000167614	2.5521	0.00566	0.0366711	TTYH1	tweety family member 1 [Source:HGNC Symbol;Acc:HGNC:13476]
ENSG00000138795	2.54818	9.82796e-09	1.1787e-06	LEF1	lymphoid enhancer binding factor 1 [Source:HGNC Symbol;Acc:HGNC:6551]
ENSG00000120896	2.53757	8.07183e-10	1.48512e-07	SORBS3	sorbin and SH3 domain containing 3 [Source:HGNC Symbol;Acc:HGNC:30907]
ENSG00000090776	2.53183	3.44548e-06	0.00013314	EFNB1	ephrin B1 [Source:HGNC Symbol;Acc:HGNC:3226]
ENSG00000176834	2.5133	3.22479e-09	4.7466e-07	VSIG10	V-set and immunoglobulin domain containing 10 [Source:HGNC Symbol;Acc:HGNC:26078]
ENSG00000110076	2.51311	8.73511e-07	4.65231e-05	NRXN2	neurexin 2 [Source:HGNC Symbol;Acc:HGNC:8009]
ENSG00000130300	2.50524	0.0044565	0.0306852	PLVAP	plasmalemma vesicle associated protein [Source:HGNC Symbol;Acc:HGNC:13635]
ENSG00000154914	2.50206	1.58016e-07	1.11722e-05	USP43	ubiquitin specific peptidase 43 [Source:HGNC Symbol;Acc:HGNC:20072]
ENSG00000189171	2.50183	6.98674e-08	5.89179e-06	S100A13	S100 calcium binding protein A13 [Source:HGNC Symbol;Acc:HGNC:10490]
ENSG00000095585	2.47761	4.74029e-09	6.50423e-07	BLNK	B cell linker [Source:HGNC Symbol;Acc:HGNC:14211]
ENSG00000160867	2.47495	3.244e-06	0.000127484	FGFR4	fibroblast growth factor receptor 4 [Source:HGNC Symbol;Acc:HGNC:3691]
ENSG00000073712	2.47096	0.000719769	0.00804264	FERMT2	fermitin family member 2 [Source:HGNC Symbol;Acc:HGNC:15767]
ENSG00000169989	2.46297	0.00582485	0.0374395	TIGD4	tigger transposable element derived 4 [Source:HGNC Symbol;Acc:HGNC:18335]
ENSG00000167210	2.46069	0.00193593	0.0167978	LOXHD1	lipoxygenase homology domains 1 [Source:HGNC Symbol;Acc:HGNC:26521]
ENSG00000110841	2.45992	8.97477e-08	7.0539e-06	PPFIBP1	PPFIA binding protein 1 [Source:HGNC Symbol;Acc:HGNC:9249]
ENSG00000128218	2.45578	7.57821e-05	0.0014783	VPREB3	V-set pre-B cell surrogate light chain 3 [Source:HGNC Symbol;Acc:HGNC:12710]
ENSG00000164440	2.44833	7.18627e-06	0.000237455	TXLNB	taxilin beta [Source:HGNC Symbol;Acc:HGNC:21617]
ENSG00000283154	2.43514	0.000107013	0.00194025	IQCJ-SCHIP1	IQCJ-SCHIP1 readthrough [Source:HGNC Symbol;Acc:HGNC:38842]
ENSG00000125845	2.43059	0.00163304	0.0147138	BMP2	bone morphogenetic protein 2 [Source:HGNC Symbol;Acc:HGNC:1069]
ENSG00000130477	2.42626	0.00590038	0.0378049	UNC13A	unc-13 homolog A [Source:HGNC Symbol;Acc:HGNC:23150]
ENSG00000185630	2.42401	0.0012464	0.0120194	PBX1	PBX homeobox 1 [Source:HGNC Symbol;Acc:HGNC:8632]
ENSG00000145198	2.42058	0.0023431	0.0193755	VWA5B2	von Willebrand factor A domain containing 5B2 [Source:HGNC Symbol;Acc:HGNC:25144]
ENSG00000152217	2.41149	8.66251e-05	0.00163087	SETBP1	SET binding protein 1 [Source:HGNC Symbol;Acc:HGNC:15573]
ENSG00000151240	2.40273	1.19283e-05	0.000341222	DIP2C	disco interacting protein 2 homolog C [Source:HGNC Symbol;Acc:HGNC:29150]
ENSG00000157554	2.39338	2.19785e-05	0.000563059	ERG	ETS transcription factor ERG [Source:HGNC Symbol;Acc:HGNC:3446]
ENSG00000174358	2.39318	0.00025108	0.00364595	SLC6A19	solute carrier family 6 member 19 [Source:HGNC Symbol;Acc:HGNC:27960]
ENSG00000196937	2.39245	0.00312391	0.023735	FAM3C	FAM3 metabolism regulating signaling molecule C [Source:HGNC Symbol;Acc:HGNC:18664]
ENSG00000086967	2.38421	0.0051785	0.0344141	MYBPC2	myosin binding protein C2 [Source:HGNC Symbol;Acc:HGNC:7550]
ENSG00000127990	2.38355	0.00121356	0.0117939	SGCE	sarcoglycan epsilon [Source:HGNC Symbol;Acc:HGNC:10808]
ENSG00000213420	2.38105	1.45435e-06	6.90537e-05	GPC2	glypican 2 [Source:HGNC Symbol;Acc:HGNC:4450]
ENSG00000182195	2.37618	0.00214853	0.0181181	LDOC1	LDOC1 regulator of NFKB signaling [Source:HGNC Symbol;Acc:HGNC:6548]
ENSG00000180336	2.37587	0.00360842	0.0264721	MEIOC	meiosis specific with coiled-coil domain [Source:HGNC Symbol;Acc:HGNC:26670]
ENSG00000147642	2.36585	0.00032982	0.00451024	SYBU	syntabulin [Source:HGNC Symbol;Acc:HGNC:26011]
ENSG00000184489	2.36494	1.00669e-06	5.12557e-05	PTP4A3	protein tyrosine phosphatase 4A3 [Source:HGNC Symbol;Acc:HGNC:9636]
ENSG00000140932	2.36172	0.000460509	0.00577098	CMTM2	CKLF like MARVEL transmembrane domain containing 2 [Source:HGNC Symbol;Acc:HGNC:19173]
ENSG00000188822	2.36065	0.000672667	0.00764828	CNR2	cannabinoid receptor 2 [Source:HGNC Symbol;Acc:HGNC:2160]
ENSG00000164056	2.3602	0.00050592	0.00621499	SPRY1	sprouty RTK signaling antagonist 1 [Source:HGNC Symbol;Acc:HGNC:11269]
ENSG00000186765	2.35755	0.000583202	0.00691261	FSCN2	fascin actin-bundling protein 2, retinal [Source:HGNC Symbol;Acc:HGNC:3960]
ENSG00000213722	2.35711	6.66398e-07	3.73344e-05	DDAH2	dimethylarginine dimethylaminohydrolase 2 [Source:HGNC Symbol;Acc:HGNC:2716]
ENSG00000125726	2.35598	0.00198237	0.0170817	CD70	CD70 molecule [Source:HGNC Symbol;Acc:HGNC:11937]
ENSG00000176293	2.35546	7.13064e-06	0.000236099	ZNF135	zinc finger protein 135 [Source:HGNC Symbol;Acc:HGNC:12919]
ENSG00000184194	2.34879	1.3733e-05	0.000382045	GPR173	G protein-coupled receptor 173 [Source:HGNC Symbol;Acc:HGNC:18186]
ENSG00000152611	2.34759	0.00656392	0.0405122	CAPSL	calcyphosine like [Source:HGNC Symbol;Acc:HGNC:28375]
ENSG00000184731	2.34717	0.00427817	0.029767	FAM110C	family with sequence similarity 110 member C [Source:HGNC Symbol;Acc:HGNC:33340]
ENSG00000184986	2.34152	0.00086859	0.00928682	TMEM121	transmembrane protein 121 [Source:HGNC Symbol;Acc:HGNC:20511]
ENSG00000163689	2.33905	0.000930097	0.00977236	C3orf67	chromosome 3 open reading frame 67 [Source:HGNC Symbol;Acc:HGNC:24763]
ENSG00000105737	2.33877	4.71505e-05	0.00102334	GRIK5	glutamate ionotropic receptor kainate type subunit 5 [Source:HGNC Symbol;Acc:HGNC:4583]
ENSG00000179299	2.33771	0.000173831	0.00279217	NSUN7	NOP2/Sun RNA methyltransferase family member 7 [Source:HGNC Symbol;Acc:HGNC:25857]
ENSG00000196381	2.33721	0.000526767	0.00639827	ZNF781	zinc finger protein 781 [Source:HGNC Symbol;Acc:HGNC:26745]
ENSG00000173546	2.3332	2.15711e-05	0.000556142	CSPG4	chondroitin sulfate proteoglycan 4 [Source:HGNC Symbol;Acc:HGNC:2466]
ENSG00000128322	2.33195	0.000653333	0.00750625	IGLL1	immunoglobulin lambda like polypeptide 1 [Source:HGNC Symbol;Acc:HGNC:5870]
ENSG00000070018	2.32681	8.49247e-08	6.84088e-06	LRP6	LDL receptor related protein 6 [Source:HGNC Symbol;Acc:HGNC:6698]
ENSG00000132604	2.32432	1.99118e-08	2.05345e-06	TERF2	telomeric repeat binding factor 2 [Source:HGNC Symbol;Acc:HGNC:11729]
ENSG00000104728	2.32284	1.80887e-05	0.000480121	ARHGEF10	Rho guanine nucleotide exchange factor 10 [Source:HGNC Symbol;Acc:HGNC:14103]
ENSG00000129474	2.31801	1.50273e-07	1.06714e-05	AJUBA	ajuba LIM protein [Source:HGNC Symbol;Acc:HGNC:20250]
ENSG00000172985	2.31448	2.81943e-06	0.000113274	SH3RF3	SH3 domain containing ring finger 3 [Source:HGNC Symbol;Acc:HGNC:24699]
ENSG00000010278	2.3107	1.17803e-05	0.000338182	CD9	CD9 molecule [Source:HGNC Symbol;Acc:HGNC:1709]
ENSG00000172260	2.30642	2.67304e-05	0.00065674	NEGR1	neuronal growth regulator 1 [Source:HGNC Symbol;Acc:HGNC:17302]
ENSG00000102996	2.30299	0.000774789	0.00850482	MMP15	matrix metallopeptidase 15 [Source:HGNC Symbol;Acc:HGNC:7161]
ENSG00000163462	2.30244	4.55323e-07	2.70042e-05	TRIM46	tripartite motif containing 46 [Source:HGNC Symbol;Acc:HGNC:19019]
ENSG00000198939	2.29813	6.10602e-05	0.00125142	ZFP2	ZFP2 zinc finger protein [Source:HGNC Symbol;Acc:HGNC:26138]
ENSG00000170891	2.29522	0.000797001	0.00868387	CYTL1	cytokine like 1 [Source:HGNC Symbol;Acc:HGNC:24435]
ENSG00000065054	2.28332	7.82503e-05	0.00151549	SLC9A3R2	SLC9A3 regulator 2 [Source:HGNC Symbol;Acc:HGNC:11076]
ENSG00000136848	2.2824	0.00321147	0.024275	DAB2IP	DAB2 interacting protein [Source:HGNC Symbol;Acc:HGNC:17294]
ENSG00000128602	2.2772	1.39895e-06	6.74764e-05	SMO	smoothened, frizzled class receptor [Source:HGNC Symbol;Acc:HGNC:11119]
ENSG00000250366	2.27244	0.00122738	0.0118752	TUNAR	TCL1 upstream neural differentiation-associated RNA [Source:HGNC Symbol;Acc:HGNC:44088]
ENSG00000168824	2.27059	0.00291301	0.0225884	NSG1	neuronal vesicle trafficking associated 1 [Source:HGNC Symbol;Acc:HGNC:18790]
ENSG00000102098	2.26239	9.55201e-07	4.97355e-05	SCML2	Scm polycomb group protein like 2 [Source:HGNC Symbol;Acc:HGNC:10581]
ENSG00000214140	2.26094	4.41944e-05	0.000974685	PRCD	photoreceptor disc component [Source:HGNC Symbol;Acc:HGNC:32528]
ENSG00000072163	2.25852	1.26754e-07	9.24444e-06	LIMS2	LIM zinc finger domain containing 2 [Source:HGNC Symbol;Acc:HGNC:16084]
ENSG00000125869	2.25751	0.00869026	0.0498067	LAMP5	lysosomal associated membrane protein family member 5 [Source:HGNC Symbol;Acc:HGNC:16097]
ENSG00000143344	2.25606	1.17426e-05	0.000338182	RGL1	ral guanine nucleotide dissociation stimulator like 1 [Source:HGNC Symbol;Acc:HGNC:30281]
ENSG00000254536	2.24876	0.000297674	0.00418371	AL360181.3	novel protein
ENSG00000166676	2.24462	0.00107034	0.0108312	TVP23A	trans-golgi network vesicle protein 23 homolog A [Source:HGNC Symbol;Acc:HGNC:20398]
ENSG00000169129	2.23833	9.88939e-08	7.51733e-06	AFAP1L2	actin filament associated protein 1 like 2 [Source:HGNC Symbol;Acc:HGNC:25901]
ENSG00000147180	2.23321	1.11325e-05	0.000324767	ZNF711	zinc finger protein 711 [Source:HGNC Symbol;Acc:HGNC:13128]
ENSG00000136231	2.22835	3.23679e-05	0.000760623	IGF2BP3	insulin like growth factor 2 mRNA binding protein 3 [Source:HGNC Symbol;Acc:HGNC:28868]
ENSG00000111145	2.22807	4.34952e-06	0.000161151	ELK3	ETS transcription factor ELK3 [Source:HGNC Symbol;Acc:HGNC:3325]
ENSG00000114654	2.22723	0.00274187	0.0216368	EFCC1	EF-hand and coiled-coil domain containing 1 [Source:HGNC Symbol;Acc:HGNC:25692]
ENSG00000205755	2.22039	0.00094757	0.00991733	CRLF2	cytokine receptor like factor 2 [Source:HGNC Symbol;Acc:HGNC:14281]
ENSG00000271447	2.20902	0.000421972	0.00540091	MMP28	matrix metallopeptidase 28 [Source:HGNC Symbol;Acc:HGNC:14366]
ENSG00000179431	2.20033	0.000942548	0.00987753	FJX1	four-jointed box kinase 1 [Source:HGNC Symbol;Acc:HGNC:17166]
ENSG00000156298	2.19653	0.00105597	0.0107193	TSPAN7	tetraspanin 7 [Source:HGNC Symbol;Acc:HGNC:11854]
ENSG00000158321	2.19494	2.11743e-09	3.29647e-07	AUTS2	activator of transcription and developmental regulator AUTS2 [Source:HGNC Symbol;Acc:HGNC:14262]
ENSG00000167549	2.19056	7.37906e-09	9.15763e-07	CORO6	coronin 6 [Source:HGNC Symbol;Acc:HGNC:21356]
ENSG00000160360	2.18909	8.60147e-08	6.84583e-06	GPSM1	G protein signaling modulator 1 [Source:HGNC Symbol;Acc:HGNC:17858]
ENSG00000242265	2.18483	0.00302953	0.0232545	PEG10	paternally expressed 10 [Source:HGNC Symbol;Acc:HGNC:14005]
ENSG00000102755	2.18069	0.000228816	0.00340146	FLT1	fms related receptor tyrosine kinase 1 [Source:HGNC Symbol;Acc:HGNC:3763]
ENSG00000117450	2.18005	5.84878e-09	7.63691e-07	PRDX1	peroxiredoxin 1 [Source:HGNC Symbol;Acc:HGNC:9352]
ENSG00000185291	2.17965	0.000116275	0.00205526	IL3RA	interleukin 3 receptor subunit alpha [Source:HGNC Symbol;Acc:HGNC:6012]
ENSG00000196092	2.17655	0.000121995	0.00213538	PAX5	paired box 5 [Source:HGNC Symbol;Acc:HGNC:8619]
ENSG00000188848	2.17062	0.00320697	0.0242522	BEND4	BEN domain containing 4 [Source:HGNC Symbol;Acc:HGNC:23815]
ENSG00000162337	2.16958	4.73088e-09	6.50423e-07	LRP5	LDL receptor related protein 5 [Source:HGNC Symbol;Acc:HGNC:6697]
ENSG00000168916	2.16847	2.33687e-05	0.000593044	ZNF608	zinc finger protein 608 [Source:HGNC Symbol;Acc:HGNC:29238]
ENSG00000146858	2.165	0.000186108	0.00292267	ZC3HAV1L	zinc finger CCCH-type containing, antiviral 1 like [Source:HGNC Symbol;Acc:HGNC:22423]
ENSG00000101638	2.16419	0.000421644	0.00540091	ST8SIA5	ST8 alpha-N-acetyl-neuraminide alpha-2,8-sialyltransferase 5 [Source:HGNC Symbol;Acc:HGNC:17827]
ENSG00000165716	2.16058	2.22873e-05	0.00057007	DIPK1B	divergent protein kinase domain 1B [Source:HGNC Symbol;Acc:HGNC:28290]
ENSG00000205476	2.15942	4.28399e-08	3.96355e-06	CCDC85C	coiled-coil domain containing 85C [Source:HGNC Symbol;Acc:HGNC:35459]
ENSG00000101871	2.15822	3.11138e-05	0.000735421	MID1	midline 1 [Source:HGNC Symbol;Acc:HGNC:7095]
ENSG00000182218	2.15754	9.61809e-07	4.98207e-05	HHIPL1	HHIP like 1 [Source:HGNC Symbol;Acc:HGNC:19710]
ENSG00000143799	2.15451	9.65554e-07	4.98207e-05	PARP1	poly(ADP-ribose) polymerase 1 [Source:HGNC Symbol;Acc:HGNC:270]
ENSG00000175097	2.15299	0.00394255	0.0281579	RAG2	recombination activating 2 [Source:HGNC Symbol;Acc:HGNC:9832]
ENSG00000152104	2.14256	0.00396483	0.0282671	PTPN14	protein tyrosine phosphatase non-receptor type 14 [Source:HGNC Symbol;Acc:HGNC:9647]
ENSG00000091428	2.1375	0.00427378	0.0297493	RAPGEF4	Rap guanine nucleotide exchange factor 4 [Source:HGNC Symbol;Acc:HGNC:16626]
ENSG00000137731	2.13201	0.000610884	0.00715688	FXYD2	FXYD domain containing ion transport regulator 2 [Source:HGNC Symbol;Acc:HGNC:4026]
ENSG00000134531	2.12522	0.00121276	0.0117932	EMP1	epithelial membrane protein 1 [Source:HGNC Symbol;Acc:HGNC:3333]
ENSG00000114739	2.12269	5.76796e-06	0.000198289	ACVR2B	activin A receptor type 2B [Source:HGNC Symbol;Acc:HGNC:174]
ENSG00000175130	2.1172	2.34703e-07	1.54475e-05	MARCKSL1	MARCKS like 1 [Source:HGNC Symbol;Acc:HGNC:7142]
ENSG00000164362	2.1167	0.000300058	0.00420627	TERT	telomerase reverse transcriptase [Source:HGNC Symbol;Acc:HGNC:11730]
ENSG00000170835	2.11059	2.83146e-05	0.000682206	CEL	carboxyl ester lipase [Source:HGNC Symbol;Acc:HGNC:1848]
ENSG00000100099	2.10022	2.61579e-07	1.66741e-05	HPS4	HPS4 biogenesis of lysosomal organelles complex 3 subunit 2 [Source:HGNC Symbol;Acc:HGNC:15844]
ENSG00000092969	2.09998	0.00111261	0.0111445	TGFB2	transforming growth factor beta 2 [Source:HGNC Symbol;Acc:HGNC:11768]
ENSG00000141753	2.09804	2.22987e-07	1.47966e-05	IGFBP4	insulin like growth factor binding protein 4 [Source:HGNC Symbol;Acc:HGNC:5473]
ENSG00000152990	2.09716	3.35815e-08	3.23641e-06	ADGRA3	adhesion G protein-coupled receptor A3 [Source:HGNC Symbol;Acc:HGNC:13839]
ENSG00000138606	2.09276	3.44152e-05	0.000796023	SHF	Src homology 2 domain containing F [Source:HGNC Symbol;Acc:HGNC:25116]
ENSG00000164904	2.08887	1.64522e-07	1.15816e-05	ALDH7A1	aldehyde dehydrogenase 7 family member A1 [Source:HGNC Symbol;Acc:HGNC:877]
ENSG00000079337	2.08602	7.41942e-06	0.000240737	RAPGEF3	Rap guanine nucleotide exchange factor 3 [Source:HGNC Symbol;Acc:HGNC:16629]
ENSG00000180777	2.08508	0.000514828	0.00628626	ANKRD30B	ankyrin repeat domain 30B [Source:HGNC Symbol;Acc:HGNC:24165]
ENSG00000039560	2.08128	1.50895e-08	1.65077e-06	RAI14	retinoic acid induced 14 [Source:HGNC Symbol;Acc:HGNC:14873]
ENSG00000165912	2.08081	1.7563e-07	1.2248e-05	PACSIN3	protein kinase C and casein kinase substrate in neurons 3 [Source:HGNC Symbol;Acc:HGNC:8572]
ENSG00000174307	2.08052	5.67041e-09	7.58758e-07	PHLDA3	pleckstrin homology like domain family A member 3 [Source:HGNC Symbol;Acc:HGNC:8934]
ENSG00000107719	2.07682	1.36705e-08	1.51602e-06	PALD1	phosphatase domain containing paladin 1 [Source:HGNC Symbol;Acc:HGNC:23530]
ENSG00000165507	2.07508	2.9775e-05	0.000711044	DEPP1	DEPP1 autophagy regulator [Source:HGNC Symbol;Acc:HGNC:23355]
ENSG00000128165	2.07435	0.000326232	0.00449152	ADM2	adrenomedullin 2 [Source:HGNC Symbol;Acc:HGNC:28898]
ENSG00000198947	2.06918	3.28094e-05	0.000767656	DMD	dystrophin [Source:HGNC Symbol;Acc:HGNC:2928]
ENSG00000007062	2.06668	0.000302881	0.0042385	PROM1	prominin 1 [Source:HGNC Symbol;Acc:HGNC:9454]
ENSG00000107821	2.06609	0.000109375	0.00195894	KAZALD1	Kazal type serine peptidase inhibitor domain 1 [Source:HGNC Symbol;Acc:HGNC:25460]
ENSG00000106823	2.06575	0.00169206	0.0150943	ECM2	extracellular matrix protein 2 [Source:HGNC Symbol;Acc:HGNC:3154]
ENSG00000127533	2.0651	0.0016018	0.0145211	F2RL3	F2R like thrombin or trypsin receptor 3 [Source:HGNC Symbol;Acc:HGNC:3540]
ENSG00000105369	2.06197	0.000215359	0.00326376	CD79A	CD79a molecule [Source:HGNC Symbol;Acc:HGNC:1698]
ENSG00000244405	2.05757	0.000303572	0.00424085	ETV5	ETS variant transcription factor 5 [Source:HGNC Symbol;Acc:HGNC:3494]
ENSG00000143847	2.05726	8.47829e-06	0.000265036	PPFIA4	PTPRF interacting protein alpha 4 [Source:HGNC Symbol;Acc:HGNC:9248]
ENSG00000167992	2.05691	1.22858e-10	3.10811e-08	VWCE	von Willebrand factor C and EGF domains [Source:HGNC Symbol;Acc:HGNC:26487]
ENSG00000183785	2.05239	0.00224495	0.018736	TUBA8	tubulin alpha 8 [Source:HGNC Symbol;Acc:HGNC:12410]
ENSG00000125538	2.04402	0.000109806	0.00196016	IL1B	interleukin 1 beta [Source:HGNC Symbol;Acc:HGNC:5992]
ENSG00000106211	2.04219	6.77512e-07	3.78262e-05	HSPB1	heat shock protein family B (small) member 1 [Source:HGNC Symbol;Acc:HGNC:5246]
ENSG00000081985	2.04115	0.00204176	0.0174633	IL12RB2	interleukin 12 receptor subunit beta 2 [Source:HGNC Symbol;Acc:HGNC:5972]
ENSG00000146426	2.03844	2.5641e-06	0.000106998	TIAM2	TIAM Rac1 associated GEF 2 [Source:HGNC Symbol;Acc:HGNC:11806]
ENSG00000185614	2.03541	1.31213e-06	6.37981e-05	INKA1	inka box actin regulator 1 [Source:HGNC Symbol;Acc:HGNC:32480]
ENSG00000176533	2.03257	1.64874e-06	7.693e-05	GNG7	G protein subunit gamma 7 [Source:HGNC Symbol;Acc:HGNC:4410]
ENSG00000120280	2.03207	0.000103833	0.00189534	CXorf21	chromosome X open reading frame 21 [Source:HGNC Symbol;Acc:HGNC:25667]
ENSG00000196263	2.03036	0.00249777	0.0203326	ZNF471	zinc finger protein 471 [Source:HGNC Symbol;Acc:HGNC:23226]
ENSG00000151135	2.02751	2.16004e-06	9.45223e-05	TMEM263	transmembrane protein 263 [Source:HGNC Symbol;Acc:HGNC:28281]
ENSG00000100721	2.02735	0.00183346	0.0160723	TCL1A	T cell leukemia/lymphoma 1A [Source:HGNC Symbol;Acc:HGNC:11648]
ENSG00000159200	2.02576	1.40029e-06	6.74764e-05	RCAN1	regulator of calcineurin 1 [Source:HGNC Symbol;Acc:HGNC:3040]
ENSG00000146839	2.02106	0.000287078	0.00405946	ZAN	zonadhesin (gene/pseudogene) [Source:HGNC Symbol;Acc:HGNC:12857]
ENSG00000164929	2.01924	0.00126086	0.0121299	BAALC	BAALC binder of MAP3K1 and KLF4 [Source:HGNC Symbol;Acc:HGNC:14333]
ENSG00000187240	2.01871	9.29496e-06	0.000283418	DYNC2H1	dynein cytoplasmic 2 heavy chain 1 [Source:HGNC Symbol;Acc:HGNC:2962]
ENSG00000128298	2.01749	0.00544102	0.0356316	BAIAP2L2	BAR/IMD domain containing adaptor protein 2 like 2 [Source:HGNC Symbol;Acc:HGNC:26203]
ENSG00000072682	2.01486	0.000141884	0.00238876	P4HA2	prolyl 4-hydroxylase subunit alpha 2 [Source:HGNC Symbol;Acc:HGNC:8547]
ENSG00000204366	2.0125	6.83017e-07	3.80025e-05	ZBTB12	zinc finger and BTB domain containing 12 [Source:HGNC Symbol;Acc:HGNC:19066]
ENSG00000183496	2.01121	3.36237e-06	0.000130866	MEX3B	mex-3 RNA binding family member B [Source:HGNC Symbol;Acc:HGNC:25297]
ENSG00000180855	2.00676	3.46175e-06	0.000133451	ZNF443	zinc finger protein 443 [Source:HGNC Symbol;Acc:HGNC:20878]
ENSG00000114541	2.00487	0.000259335	0.00373281	FRMD4B	FERM domain containing 4B [Source:HGNC Symbol;Acc:HGNC:24886]
ENSG00000140398	2.00369	0.000247434	0.00359623	NEIL1	nei like DNA glycosylase 1 [Source:HGNC Symbol;Acc:HGNC:18448]
ENSG00000075275	2.00295	1.30342e-05	0.000365452	CELSR1	cadherin EGF LAG seven-pass G-type receptor 1 [Source:HGNC Symbol;Acc:HGNC:1850]
ENSG00000172247	2.00026	0.00045217	0.00571067	C1QTNF4	C1q and TNF related 4 [Source:HGNC Symbol;Acc:HGNC:14346]
ENSG00000158125	2	0.00703418	0.0426053	XDH	xanthine dehydrogenase [Source:HGNC Symbol;Acc:HGNC:12805]
ENSG00000022267	1.99695	1.3058e-05	0.000365452	FHL1	four and a half LIM domains 1 [Source:HGNC Symbol;Acc:HGNC:3702]
ENSG00000135318	1.99571	0.000338949	0.00460396	NT5E	5'-nucleotidase ecto [Source:HGNC Symbol;Acc:HGNC:8021]
ENSG00000135414	1.99474	1.08095e-06	5.4353e-05	GDF11	growth differentiation factor 11 [Source:HGNC Symbol;Acc:HGNC:4216]
ENSG00000189184	1.99272	0.00154385	0.0141303	PCDH18	protocadherin 18 [Source:HGNC Symbol;Acc:HGNC:14268]
ENSG00000170482	1.99194	0.000405964	0.00525417	SLC23A1	solute carrier family 23 member 1 [Source:HGNC Symbol;Acc:HGNC:10974]
ENSG00000188629	1.99028	7.60855e-06	0.00024491	ZNF177	zinc finger protein 177 [Source:HGNC Symbol;Acc:HGNC:12966]
ENSG00000180543	1.98802	0.00464362	0.0315373	TSPYL5	TSPY like 5 [Source:HGNC Symbol;Acc:HGNC:29367]
ENSG00000179222	1.98768	6.60848e-08	5.64674e-06	MAGED1	MAGE family member D1 [Source:HGNC Symbol;Acc:HGNC:6813]
ENSG00000135679	1.98415	1.68036e-06	7.79564e-05	MDM2	MDM2 proto-oncogene [Source:HGNC Symbol;Acc:HGNC:6973]
ENSG00000185090	1.97569	4.88294e-06	0.000172619	MANEAL	mannosidase endo-alpha like [Source:HGNC Symbol;Acc:HGNC:26452]
ENSG00000064300	1.97365	0.000289622	0.00409186	NGFR	nerve growth factor receptor [Source:HGNC Symbol;Acc:HGNC:7809]
ENSG00000107362	1.97106	2.73425e-07	1.73609e-05	ABHD17B	abhydrolase domain containing 17B [Source:HGNC Symbol;Acc:HGNC:24278]
ENSG00000143515	1.96451	0.000418847	0.00537261	ATP8B2	ATPase phospholipid transporting 8B2 [Source:HGNC Symbol;Acc:HGNC:13534]
ENSG00000266074	1.96201	0.000236995	0.00347674	BAHCC1	BAH domain and coiled-coil containing 1 [Source:HGNC Symbol;Acc:HGNC:29279]
ENSG00000166963	1.95545	9.31037e-07	4.87845e-05	MAP1A	microtubule associated protein 1A [Source:HGNC Symbol;Acc:HGNC:6835]
ENSG00000161298	1.95479	3.72075e-05	0.000852088	ZNF382	zinc finger protein 382 [Source:HGNC Symbol;Acc:HGNC:17409]
ENSG00000154447	1.95433	5.52009e-06	0.000190974	SH3RF1	SH3 domain containing ring finger 1 [Source:HGNC Symbol;Acc:HGNC:17650]
ENSG00000185112	1.95185	9.14991e-07	4.80994e-05	FAM43A	family with sequence similarity 43 member A [Source:HGNC Symbol;Acc:HGNC:26888]
ENSG00000112655	1.9518	1.08313e-08	1.25264e-06	PTK7	protein tyrosine kinase 7 (inactive) [Source:HGNC Symbol;Acc:HGNC:9618]
ENSG00000184916	1.94874	2.76669e-06	0.000112269	JAG2	jagged canonical Notch ligand 2 [Source:HGNC Symbol;Acc:HGNC:6189]
ENSG00000066923	1.94852	6.95197e-05	0.0013794	STAG3	stromal antigen 3 [Source:HGNC Symbol;Acc:HGNC:11356]
ENSG00000198046	1.9468	0.000913529	0.00966097	ZNF667	zinc finger protein 667 [Source:HGNC Symbol;Acc:HGNC:28854]
ENSG00000178199	1.94373	9.66197e-07	4.98207e-05	ZC3H12D	zinc finger CCCH-type containing 12D [Source:HGNC Symbol;Acc:HGNC:21175]
ENSG00000178075	1.94366	0.00339169	0.0253297	GRAMD1C	GRAM domain containing 1C [Source:HGNC Symbol;Acc:HGNC:25252]
ENSG00000162373	1.93948	1.15756e-05	0.00033468	BEND5	BEN domain containing 5 [Source:HGNC Symbol;Acc:HGNC:25668]
ENSG00000176438	1.93887	1.17541e-06	5.80213e-05	SYNE3	spectrin repeat containing nuclear envelope family member 3 [Source:HGNC Symbol;Acc:HGNC:19861]
ENSG00000117245	1.93447	0.00166581	0.0149259	KIF17	kinesin family member 17 [Source:HGNC Symbol;Acc:HGNC:19167]
ENSG00000121410	1.92778	3.96832e-05	0.000898617	A1BG	alpha-1-B glycoprotein [Source:HGNC Symbol;Acc:HGNC:5]
ENSG00000144824	1.92188	0.000180145	0.00285954	PHLDB2	pleckstrin homology like domain family B member 2 [Source:HGNC Symbol;Acc:HGNC:29573]
ENSG00000173894	1.92114	7.98012e-06	0.000253843	CBX2	chromobox 2 [Source:HGNC Symbol;Acc:HGNC:1552]
ENSG00000214357	1.91889	4.76313e-06	0.000170523	NEURL1B	neuralized E3 ubiquitin protein ligase 1B [Source:HGNC Symbol;Acc:HGNC:35422]
ENSG00000165996	1.91509	9.73183e-07	5.00216e-05	HACD1	3-hydroxyacyl-CoA dehydratase 1 [Source:HGNC Symbol;Acc:HGNC:9639]
ENSG00000154721	1.91488	0.00652361	0.0403452	JAM2	junctional adhesion molecule 2 [Source:HGNC Symbol;Acc:HGNC:14686]
ENSG00000152580	1.90291	0.00735522	0.0439279	IGSF10	immunoglobulin superfamily member 10 [Source:HGNC Symbol;Acc:HGNC:26384]
ENSG00000177398	1.90032	0.000900889	0.00955226	UMODL1	uromodulin like 1 [Source:HGNC Symbol;Acc:HGNC:12560]
ENSG00000134504	1.90015	5.52042e-10	1.10647e-07	KCTD1	potassium channel tetramerization domain containing 1 [Source:HGNC Symbol;Acc:HGNC:18249]
ENSG00000111452	1.89819	0.0079793	0.0467751	ADGRD1	adhesion G protein-coupled receptor D1 [Source:HGNC Symbol;Acc:HGNC:19893]
ENSG00000110696	1.8892	0.00045665	0.00574439	C11orf58	chromosome 11 open reading frame 58 [Source:HGNC Symbol;Acc:HGNC:16990]
ENSG00000157193	1.88862	0.000164488	0.0026659	LRP8	LDL receptor related protein 8 [Source:HGNC Symbol;Acc:HGNC:6700]
ENSG00000214711	1.88544	1.68884e-05	0.00045422	CAPN14	calpain 14 [Source:HGNC Symbol;Acc:HGNC:16664]
ENSG00000171621	1.88153	2.47864e-07	1.61821e-05	SPSB1	splA/ryanodine receptor domain and SOCS box containing 1 [Source:HGNC Symbol;Acc:HGNC:30628]
ENSG00000161682	1.87555	0.00403129	0.0286149	FAM171A2	family with sequence similarity 171 member A2 [Source:HGNC Symbol;Acc:HGNC:30480]
ENSG00000165349	1.8718	0.000456969	0.00574439	SLC7A3	solute carrier family 7 member 3 [Source:HGNC Symbol;Acc:HGNC:11061]
ENSG00000169992	1.87149	0.000258343	0.00372469	NLGN2	neuroligin 2 [Source:HGNC Symbol;Acc:HGNC:14290]
ENSG00000198467	1.86798	0.000324461	0.00447855	TPM2	tropomyosin 2 [Source:HGNC Symbol;Acc:HGNC:12011]
ENSG00000105808	1.86681	0.000123981	0.00215659	RASA4	RAS p21 protein activator 4 [Source:HGNC Symbol;Acc:HGNC:23181]
ENSG00000135083	1.8637	0.00118243	0.0116099	CCNJL	cyclin J like [Source:HGNC Symbol;Acc:HGNC:25876]
ENSG00000159788	1.86261	1.77761e-07	1.22997e-05	RGS12	regulator of G protein signaling 12 [Source:HGNC Symbol;Acc:HGNC:9994]
ENSG00000133065	1.86096	1.04312e-07	7.79095e-06	SLC41A1	solute carrier family 41 member 1 [Source:HGNC Symbol;Acc:HGNC:19429]
ENSG00000099953	1.86026	9.16228e-05	0.00171113	MMP11	matrix metallopeptidase 11 [Source:HGNC Symbol;Acc:HGNC:7157]
ENSG00000103647	1.85779	0.00171411	0.0152574	CORO2B	coronin 2B [Source:HGNC Symbol;Acc:HGNC:2256]
ENSG00000157657	1.85633	2.82877e-07	1.78909e-05	ZNF618	zinc finger protein 618 [Source:HGNC Symbol;Acc:HGNC:29416]
ENSG00000109458	1.8552	6.09921e-07	3.47719e-05	GAB1	GRB2 associated binding protein 1 [Source:HGNC Symbol;Acc:HGNC:4066]
ENSG00000135643	1.85256	6.20423e-05	0.00126674	KCNMB4	potassium calcium-activated channel subfamily M regulatory beta subunit 4 [Source:HGNC Symbol;Acc:HGNC:6289]
ENSG00000179965	1.84889	1.56454e-05	0.000425739	ZNF771	zinc finger protein 771 [Source:HGNC Symbol;Acc:HGNC:29653]
ENSG00000105227	1.84788	0.00109925	0.0110684	PRX	periaxin [Source:HGNC Symbol;Acc:HGNC:13797]
ENSG00000008311	1.84486	0.000134889	0.00229894	AASS	aminoadipate-semialdehyde synthase [Source:HGNC Symbol;Acc:HGNC:17366]
ENSG00000112290	1.84198	0.000722665	0.00806386	WASF1	WASP family member 1 [Source:HGNC Symbol;Acc:HGNC:12732]
ENSG00000130653	1.84136	0.000482658	0.00598829	PNPLA7	patatin like phospholipase domain containing 7 [Source:HGNC Symbol;Acc:HGNC:24768]
ENSG00000268107	1.83803	0.00509444	0.0340001	AC003005.1	novel transcript
ENSG00000175414	1.83608	1.0734e-06	5.41413e-05	ARL10	ADP ribosylation factor like GTPase 10 [Source:HGNC Symbol;Acc:HGNC:22042]
ENSG00000102349	1.83383	0.000203073	0.00311972	KLF8	Kruppel like factor 8 [Source:HGNC Symbol;Acc:HGNC:6351]
ENSG00000095637	1.82881	0.000393175	0.00514209	SORBS1	sorbin and SH3 domain containing 1 [Source:HGNC Symbol;Acc:HGNC:14565]
ENSG00000135747	1.82716	0.00703642	0.0426053	ZNF670-ZNF695	ZNF670-ZNF695 readthrough (NMD candidate) [Source:HGNC Symbol;Acc:HGNC:49200]
ENSG00000105711	1.8269	0.00102484	0.010504	SCN1B	sodium voltage-gated channel beta subunit 1 [Source:HGNC Symbol;Acc:HGNC:10586]
ENSG00000106976	1.81954	0.000481664	0.00598053	DNM1	dynamin 1 [Source:HGNC Symbol;Acc:HGNC:2972]
ENSG00000269226	1.81932	0.000806347	0.00876801	TMSB15B	thymosin beta 15B [Source:NCBI gene;Acc:286527]
ENSG00000142910	1.81899	0.00534387	0.0352004	TINAGL1	tubulointerstitial nephritis antigen like 1 [Source:HGNC Symbol;Acc:HGNC:19168]
ENSG00000160111	1.81015	0.000126497	0.00217885	CPAMD8	C3 and PZP like alpha-2-macroglobulin domain containing 8 [Source:HGNC Symbol;Acc:HGNC:23228]
ENSG00000213853	1.80645	0.00525126	0.03476	EMP2	epithelial membrane protein 2 [Source:HGNC Symbol;Acc:HGNC:3334]
ENSG00000143061	1.80548	0.000162385	0.00264505	IGSF3	immunoglobulin superfamily member 3 [Source:HGNC Symbol;Acc:HGNC:5950]
ENSG00000180447	1.80302	0.000667634	0.00760708	GAS1	growth arrest specific 1 [Source:HGNC Symbol;Acc:HGNC:4165]
ENSG00000133056	1.7978	0.000203472	0.00311972	PIK3C2B	phosphatidylinositol-4-phosphate 3-kinase catalytic subunit type 2 beta [Source:HGNC Symbol;Acc:HGNC:8972]
ENSG00000186994	1.79715	0.000329739	0.00451024	KANK3	KN motif and ankyrin repeat domains 3 [Source:HGNC Symbol;Acc:HGNC:24796]
ENSG00000171121	1.79553	0.00611545	0.0387232	KCNMB3	potassium calcium-activated channel subfamily M regulatory beta subunit 3 [Source:HGNC Symbol;Acc:HGNC:6287]
ENSG00000073060	1.79434	3.00307e-05	0.000714036	SCARB1	scavenger receptor class B member 1 [Source:HGNC Symbol;Acc:HGNC:1664]
ENSG00000158234	1.79347	7.0501e-05	0.00139716	FAIM	Fas apoptotic inhibitory molecule [Source:HGNC Symbol;Acc:HGNC:18703]
ENSG00000116062	1.79327	5.38969e-08	4.74264e-06	MSH6	mutS homolog 6 [Source:HGNC Symbol;Acc:HGNC:7329]
ENSG00000185736	1.7925	0.000746098	0.00825671	ADARB2	adenosine deaminase RNA specific B2 (inactive) [Source:HGNC Symbol;Acc:HGNC:227]
ENSG00000158427	1.79098	1.76478e-06	8.11751e-05	TMSB15B	thymosin beta 15B [Source:HGNC Symbol;Acc:HGNC:28612]
ENSG00000102904	1.78751	0.00122106	0.0118385	TSNAXIP1	translin associated factor X interacting protein 1 [Source:HGNC Symbol;Acc:HGNC:18586]
ENSG00000036530	1.78683	0.0015385	0.0140893	CYP46A1	cytochrome P450 family 46 subfamily A member 1 [Source:HGNC Symbol;Acc:HGNC:2641]
ENSG00000205236	1.7858	0.00632326	0.0396019	AC105052.1	novel protein, UPK3BL-RASA4 readthrough
ENSG00000260220	1.78306	0.00680543	0.0415799	CCDC187	coiled-coil domain containing 187 [Source:HGNC Symbol;Acc:HGNC:30942]
ENSG00000143590	1.78169	0.000222248	0.00333496	EFNA3	ephrin A3 [Source:HGNC Symbol;Acc:HGNC:3223]
ENSG00000196465	1.77269	2.14266e-06	9.42714e-05	MYL6B	myosin light chain 6B [Source:HGNC Symbol;Acc:HGNC:29823]
ENSG00000173991	1.76823	0.000581217	0.00689413	TCAP	titin-cap [Source:HGNC Symbol;Acc:HGNC:11610]
ENSG00000170545	1.76765	7.77114e-05	0.00150866	SMAGP	small cell adhesion glycoprotein [Source:HGNC Symbol;Acc:HGNC:26918]
ENSG00000174405	1.76705	0.000406666	0.00525905	LIG4	DNA ligase 4 [Source:HGNC Symbol;Acc:HGNC:6601]
ENSG00000135862	1.75912	2.54088e-06	0.000106467	LAMC1	laminin subunit gamma 1 [Source:HGNC Symbol;Acc:HGNC:6492]
ENSG00000171970	1.75673	1.25739e-06	6.15058e-05	ZNF57	zinc finger protein 57 [Source:HGNC Symbol;Acc:HGNC:13125]
ENSG00000139998	1.75669	1.08345e-05	0.000318949	RAB15	RAB15, member RAS oncogene family [Source:HGNC Symbol;Acc:HGNC:20150]
ENSG00000204252	1.75332	5.06699e-06	0.000177575	HLA-DOA	major histocompatibility complex, class II, DO alpha [Source:HGNC Symbol;Acc:HGNC:4936]
ENSG00000181616	1.75301	0.00260371	0.0209526	OR52H1	olfactory receptor family 52 subfamily H member 1 (gene/pseudogene) [Source:HGNC Symbol;Acc:HGNC:15218]
ENSG00000198879	1.75209	1.65144e-05	0.000446384	SFMBT2	Scm like with four mbt domains 2 [Source:HGNC Symbol;Acc:HGNC:20256]
ENSG00000171105	1.75185	1.89749e-05	0.000497125	INSR	insulin receptor [Source:HGNC Symbol;Acc:HGNC:6091]
ENSG00000102221	1.74538	7.83394e-06	0.000250549	JADE3	jade family PHD finger 3 [Source:HGNC Symbol;Acc:HGNC:22982]
ENSG00000105767	1.73922	0.00118881	0.0116443	CADM4	cell adhesion molecule 4 [Source:HGNC Symbol;Acc:HGNC:30825]
ENSG00000019144	1.73776	0.000394211	0.00514671	PHLDB1	pleckstrin homology like domain family B member 1 [Source:HGNC Symbol;Acc:HGNC:23697]
ENSG00000270011	1.73731	0.00322523	0.0243449	ZNF559-ZNF177	ZNF559-ZNF177 readthrough [Source:HGNC Symbol;Acc:HGNC:42964]
ENSG00000198720	1.73697	8.74561e-11	2.41383e-08	ANKRD13B	ankyrin repeat domain 13B [Source:HGNC Symbol;Acc:HGNC:26363]
ENSG00000106624	1.73653	0.00118192	0.0116099	AEBP1	AE binding protein 1 [Source:HGNC Symbol;Acc:HGNC:303]
ENSG00000258790	1.73575	0.000109265	0.00195894	AL121594.1	novel transcript
ENSG00000143079	1.7347	0.000653685	0.00750625	CTTNBP2NL	CTTNBP2 N-terminal like [Source:HGNC Symbol;Acc:HGNC:25330]
ENSG00000196284	1.73357	0.00273128	0.0215784	SUPT3H	SPT3 homolog, SAGA and STAGA complex component [Source:HGNC Symbol;Acc:HGNC:11466]
ENSG00000168675	1.7265	2.2859e-05	0.000582851	LDLRAD4	low density lipoprotein receptor class A domain containing 4 [Source:HGNC Symbol;Acc:HGNC:1224]
ENSG00000157557	1.7253	8.55282e-06	0.000265794	ETS2	ETS proto-oncogene 2, transcription factor [Source:HGNC Symbol;Acc:HGNC:3489]
ENSG00000129993	1.72324	9.68046e-05	0.00179127	CBFA2T3	CBFA2/RUNX1 partner transcriptional co-repressor 3 [Source:HGNC Symbol;Acc:HGNC:1537]
ENSG00000180998	1.71416	0.000123084	0.00214876	GPR137C	G protein-coupled receptor 137C [Source:HGNC Symbol;Acc:HGNC:25445]
ENSG00000271605	1.71056	0.00048058	0.00597214	MILR1	mast cell immunoglobulin like receptor 1 [Source:HGNC Symbol;Acc:HGNC:27570]
ENSG00000088280	1.71041	0.000955969	0.00997943	ASAP3	ArfGAP with SH3 domain, ankyrin repeat and PH domain 3 [Source:HGNC Symbol;Acc:HGNC:14987]
ENSG00000184226	1.70888	0.00708494	0.042835	PCDH9	protocadherin 9 [Source:HGNC Symbol;Acc:HGNC:8661]
ENSG00000243364	1.70787	4.05716e-06	0.000152862	EFNA4	ephrin A4 [Source:HGNC Symbol;Acc:HGNC:3224]
ENSG00000197124	1.70424	0.00298941	0.0230264	ZNF682	zinc finger protein 682 [Source:HGNC Symbol;Acc:HGNC:28857]
ENSG00000088882	1.70395	0.00113572	0.0112813	CPXM1	carboxypeptidase X, M14 family member 1 [Source:HGNC Symbol;Acc:HGNC:15771]
ENSG00000122707	1.70092	0.000117133	0.00206366	RECK	reversion inducing cysteine rich protein with kazal motifs [Source:HGNC Symbol;Acc:HGNC:11345]
ENSG00000237693	1.70044	0.00328591	0.0247337	IRGM	immunity related GTPase M [Source:HGNC Symbol;Acc:HGNC:29597]
ENSG00000167693	1.69132	0.00778204	0.045985	NXN	nucleoredoxin [Source:HGNC Symbol;Acc:HGNC:18008]
ENSG00000196247	1.69103	0.00119342	0.0116631	ZNF107	zinc finger protein 107 [Source:HGNC Symbol;Acc:HGNC:12887]
ENSG00000273173	1.6902	0.00799258	0.046819	SNURF	SNRPN upstream reading frame [Source:HGNC Symbol;Acc:HGNC:11171]
ENSG00000105137	1.687	0.000697195	0.00782821	SYDE1	synapse defective Rho GTPase homolog 1 [Source:HGNC Symbol;Acc:HGNC:25824]
ENSG00000168140	1.68566	0.00463692	0.0315182	VASN	vasorin [Source:HGNC Symbol;Acc:HGNC:18517]
ENSG00000164938	1.67909	0.00332285	0.0249306	TP53INP1	tumor protein p53 inducible nuclear protein 1 [Source:HGNC Symbol;Acc:HGNC:18022]
ENSG00000206561	1.67414	0.000197593	0.00305853	COLQ	collagen like tail subunit of asymmetric acetylcholinesterase [Source:HGNC Symbol;Acc:HGNC:2226]
ENSG00000172803	1.67332	0.001027	0.0105174	SNX32	sorting nexin 32 [Source:HGNC Symbol;Acc:HGNC:26423]
ENSG00000052126	1.67202	8.81261e-06	0.000270749	PLEKHA5	pleckstrin homology domain containing A5 [Source:HGNC Symbol;Acc:HGNC:30036]
ENSG00000225614	1.67016	5.30768e-07	3.09125e-05	ZNF469	zinc finger protein 469 [Source:HGNC Symbol;Acc:HGNC:23216]
ENSG00000168356	1.66985	0.00115357	0.0113887	SCN11A	sodium voltage-gated channel alpha subunit 11 [Source:HGNC Symbol;Acc:HGNC:10583]
ENSG00000107438	1.66926	4.03126e-05	0.000910324	PDLIM1	PDZ and LIM domain 1 [Source:HGNC Symbol;Acc:HGNC:2067]
ENSG00000149639	1.66733	2.13112e-06	9.42714e-05	SOGA1	suppressor of glucose, autophagy associated 1 [Source:HGNC Symbol;Acc:HGNC:16111]
ENSG00000204947	1.66111	0.000493222	0.00609135	ZNF425	zinc finger protein 425 [Source:HGNC Symbol;Acc:HGNC:20690]
ENSG00000183853	1.65896	0.00369887	0.0269404	KIRREL1	kirre like nephrin family adhesion molecule 1 [Source:HGNC Symbol;Acc:HGNC:15734]
ENSG00000159915	1.65862	0.000691836	0.0078005	ZNF233	zinc finger protein 233 [Source:HGNC Symbol;Acc:HGNC:30946]
ENSG00000106723	1.65398	8.71626e-06	0.000268706	SPIN1	spindlin 1 [Source:HGNC Symbol;Acc:HGNC:11243]
ENSG00000130348	1.65332	0.000125598	0.00217256	QRSL1	glutaminyl-tRNA amidotransferase subunit QRSL1 [Source:HGNC Symbol;Acc:HGNC:21020]
ENSG00000174944	1.65271	0.000980958	0.0101526	P2RY14	purinergic receptor P2Y14 [Source:HGNC Symbol;Acc:HGNC:16442]
ENSG00000086730	1.65238	2.74938e-05	0.000666395	LAT2	linker for activation of T cells family member 2 [Source:HGNC Symbol;Acc:HGNC:12749]
ENSG00000090661	1.65118	0.000252109	0.00365558	CERS4	ceramide synthase 4 [Source:HGNC Symbol;Acc:HGNC:23747]
ENSG00000161133	1.65025	0.000222994	0.00334128	USP41	ubiquitin specific peptidase 41 [Source:HGNC Symbol;Acc:HGNC:20070]
ENSG00000092964	1.64557	5.10093e-05	0.00108957	DPYSL2	dihydropyrimidinase like 2 [Source:HGNC Symbol;Acc:HGNC:3014]
ENSG00000126947	1.64342	0.000702327	0.00787491	ARMCX1	armadillo repeat containing X-linked 1 [Source:HGNC Symbol;Acc:HGNC:18073]
ENSG00000184293	1.63945	0.000229223	0.00340178	CLECL1	C-type lectin like 1 [Source:HGNC Symbol;Acc:HGNC:24462]
ENSG00000158089	1.6381	0.00173778	0.015424	GALNT14	polypeptide N-acetylgalactosaminyltransferase 14 [Source:HGNC Symbol;Acc:HGNC:22946]
ENSG00000167107	1.6365	2.98593e-08	2.93001e-06	ACSF2	acyl-CoA synthetase family member 2 [Source:HGNC Symbol;Acc:HGNC:26101]
ENSG00000242852	1.63289	0.000419098	0.00537261	ZNF709	zinc finger protein 709 [Source:HGNC Symbol;Acc:HGNC:20629]
ENSG00000141698	1.63113	1.20162e-05	0.000342849	NT5C3B	5'-nucleotidase, cytosolic IIIB [Source:HGNC Symbol;Acc:HGNC:28300]
ENSG00000172296	1.62941	0.000118391	0.00207904	SPTLC3	serine palmitoyltransferase long chain base subunit 3 [Source:HGNC Symbol;Acc:HGNC:16253]
ENSG00000150347	1.6286	6.15529e-05	0.00125993	ARID5B	AT-rich interaction domain 5B [Source:HGNC Symbol;Acc:HGNC:17362]
ENSG00000165905	1.62645	0.00356318	0.0261996	LARGE2	LARGE xylosyl- and glucuronyltransferase 2 [Source:HGNC Symbol;Acc:HGNC:16522]
ENSG00000099284	1.62512	0.00667544	0.0410646	MACROH2A2	macroH2A.2 histone [Source:HGNC Symbol;Acc:HGNC:14453]
ENSG00000197128	1.62497	4.51005e-05	0.000988121	ZNF772	zinc finger protein 772 [Source:HGNC Symbol;Acc:HGNC:33106]
ENSG00000173581	1.62457	0.000323745	0.00447249	CCDC106	coiled-coil domain containing 106 [Source:HGNC Symbol;Acc:HGNC:30181]
ENSG00000196812	1.62421	2.60245e-05	0.000645273	ZSCAN16	zinc finger and SCAN domain containing 16 [Source:HGNC Symbol;Acc:HGNC:20813]
ENSG00000182022	1.62364	0.000967265	0.0100714	CHST15	carbohydrate sulfotransferase 15 [Source:HGNC Symbol;Acc:HGNC:18137]
ENSG00000171132	1.62199	1.17019e-05	0.000337728	PRKCE	protein kinase C epsilon [Source:HGNC Symbol;Acc:HGNC:9401]
ENSG00000122970	1.62069	7.39256e-06	0.000240347	IFT81	intraflagellar transport 81 [Source:HGNC Symbol;Acc:HGNC:14313]
ENSG00000154153	1.61959	0.00040925	0.00527981	RETREG1	reticulophagy regulator 1 [Source:HGNC Symbol;Acc:HGNC:25964]
ENSG00000081026	1.61363	4.59447e-06	0.000167034	MAGI3	membrane associated guanylate kinase, WW and PDZ domain containing 3 [Source:HGNC Symbol;Acc:HGNC:29647]
ENSG00000090097	1.61286	8.08987e-05	0.00154826	PCBP4	poly(rC) binding protein 4 [Source:HGNC Symbol;Acc:HGNC:8652]
ENSG00000079819	1.60915	0.0054107	0.0355106	EPB41L2	erythrocyte membrane protein band 4.1 like 2 [Source:HGNC Symbol;Acc:HGNC:3379]
ENSG00000151458	1.60802	0.00153073	0.014042	ANKRD50	ankyrin repeat domain 50 [Source:HGNC Symbol;Acc:HGNC:29223]
ENSG00000165028	1.60708	0.000115013	0.00203739	NIPSNAP3B	nipsnap homolog 3B [Source:HGNC Symbol;Acc:HGNC:23641]
ENSG00000196839	1.6044	2.28847e-06	9.8283e-05	ADA	adenosine deaminase [Source:HGNC Symbol;Acc:HGNC:186]
ENSG00000170365	1.60429	1.00416e-05	0.00029997	SMAD1	SMAD family member 1 [Source:HGNC Symbol;Acc:HGNC:6767]
ENSG00000158481	1.59704	0.00536388	0.0352573	CD1C	CD1c molecule [Source:HGNC Symbol;Acc:HGNC:1636]
ENSG00000171488	1.59488	5.06343e-06	0.000177575	LRRC8C	leucine rich repeat containing 8 VRAC subunit C [Source:HGNC Symbol;Acc:HGNC:25075]
ENSG00000180340	1.59215	2.92364e-05	0.000702325	FZD2	frizzled class receptor 2 [Source:HGNC Symbol;Acc:HGNC:4040]
ENSG00000040608	1.59077	0.000462713	0.00578721	RTN4R	reticulon 4 receptor [Source:HGNC Symbol;Acc:HGNC:18601]
ENSG00000118513	1.59009	0.000180891	0.00286856	MYB	MYB proto-oncogene, transcription factor [Source:HGNC Symbol;Acc:HGNC:7545]
ENSG00000274750	1.58873	5.03593e-05	0.00107996	H3C6	H3 clustered histone 6 [Source:HGNC Symbol;Acc:HGNC:4769]
ENSG00000172889	1.5875	0.00227937	0.0189744	EGFL7	EGF like domain multiple 7 [Source:HGNC Symbol;Acc:HGNC:20594]
ENSG00000011523	1.58731	8.21423e-05	0.00156283	CEP68	centrosomal protein 68 [Source:HGNC Symbol;Acc:HGNC:29076]
ENSG00000159685	1.58588	0.000265156	0.00379252	CHCHD6	coiled-coil-helix-coiled-coil-helix domain containing 6 [Source:HGNC Symbol;Acc:HGNC:28184]
ENSG00000112902	1.58496	0.0039205	0.0280499	SEMA5A	semaphorin 5A [Source:HGNC Symbol;Acc:HGNC:10736]
ENSG00000163923	1.58337	0.000560708	0.00670489	RPL39L	ribosomal protein L39 like [Source:HGNC Symbol;Acc:HGNC:17094]
ENSG00000126970	1.58108	9.6898e-06	0.000291316	ZC4H2	zinc finger C4H2-type containing [Source:HGNC Symbol;Acc:HGNC:24931]
ENSG00000179583	1.58075	4.78651e-05	0.00103489	CIITA	class II major histocompatibility complex transactivator [Source:HGNC Symbol;Acc:HGNC:7067]
ENSG00000082458	1.57777	5.96263e-05	0.00123105	DLG3	discs large MAGUK scaffold protein 3 [Source:HGNC Symbol;Acc:HGNC:2902]
ENSG00000077097	1.57384	4.73479e-05	0.00102625	TOP2B	DNA topoisomerase II beta [Source:HGNC Symbol;Acc:HGNC:11990]
ENSG00000130827	1.5737	0.000355708	0.00478742	PLXNA3	plexin A3 [Source:HGNC Symbol;Acc:HGNC:9101]
ENSG00000092445	1.57285	0.00112899	0.0112351	TYRO3	TYRO3 protein tyrosine kinase [Source:HGNC Symbol;Acc:HGNC:12446]
ENSG00000174844	1.57191	0.00331735	0.0249027	DNAH12	dynein axonemal heavy chain 12 [Source:HGNC Symbol;Acc:HGNC:2943]
ENSG00000156535	1.57176	0.00157012	0.0143222	CD109	CD109 molecule [Source:HGNC Symbol;Acc:HGNC:21685]
ENSG00000153064	1.57139	0.00038641	0.00506999	BANK1	B cell scaffold protein with ankyrin repeats 1 [Source:HGNC Symbol;Acc:HGNC:18233]
ENSG00000196793	1.5708	0.00266798	0.0212154	ZNF239	zinc finger protein 239 [Source:HGNC Symbol;Acc:HGNC:13031]
ENSG00000173548	1.55926	0.00094899	0.00992578	SNX33	sorting nexin 33 [Source:HGNC Symbol;Acc:HGNC:28468]
ENSG00000168246	1.5548	1.65557e-05	0.000446757	UBTD2	ubiquitin domain containing 2 [Source:HGNC Symbol;Acc:HGNC:24463]
ENSG00000257108	1.55405	1.95951e-05	0.000511718	NHLRC4	NHL repeat containing 4 [Source:HGNC Symbol;Acc:HGNC:26700]
ENSG00000196782	1.54843	0.000260244	0.00373879	MAML3	mastermind like transcriptional coactivator 3 [Source:HGNC Symbol;Acc:HGNC:16272]
ENSG00000101752	1.5458	0.00143889	0.0133891	MIB1	mindbomb E3 ubiquitin protein ligase 1 [Source:HGNC Symbol;Acc:HGNC:21086]
ENSG00000154240	1.54467	0.00403591	0.0286352	CEP112	centrosomal protein 112 [Source:HGNC Symbol;Acc:HGNC:28514]
ENSG00000157827	1.54333	0.000851929	0.00914087	FMNL2	formin like 2 [Source:HGNC Symbol;Acc:HGNC:18267]
ENSG00000136877	1.54308	1.76258e-07	1.2248e-05	FPGS	folylpolyglutamate synthase [Source:HGNC Symbol;Acc:HGNC:3824]
ENSG00000143479	1.54174	2.00553e-05	0.000522808	DYRK3	dual specificity tyrosine phosphorylation regulated kinase 3 [Source:HGNC Symbol;Acc:HGNC:3094]
ENSG00000066056	1.53995	0.0014615	0.0135503	TIE1	tyrosine kinase with immunoglobulin like and EGF like domains 1 [Source:HGNC Symbol;Acc:HGNC:11809]
ENSG00000054392	1.53898	6.68595e-05	0.00134475	HHAT	hedgehog acyltransferase [Source:HGNC Symbol;Acc:HGNC:18270]
ENSG00000137942	1.5387	0.00192658	0.0167345	FNBP1L	formin binding protein 1 like [Source:HGNC Symbol;Acc:HGNC:20851]
ENSG00000176222	1.53802	0.00524669	0.034744	ZNF404	zinc finger protein 404 [Source:HGNC Symbol;Acc:HGNC:19417]
ENSG00000198722	1.53533	0.000149173	0.00248739	UNC13B	unc-13 homolog B [Source:HGNC Symbol;Acc:HGNC:12566]
ENSG00000198598	1.53299	4.08216e-05	0.000919252	MMP17	matrix metallopeptidase 17 [Source:HGNC Symbol;Acc:HGNC:7163]
ENSG00000172667	1.5329	0.00515808	0.0343257	ZMAT3	zinc finger matrin-type 3 [Source:HGNC Symbol;Acc:HGNC:29983]
ENSG00000167232	1.53081	0.000656412	0.00752688	ZNF91	zinc finger protein 91 [Source:HGNC Symbol;Acc:HGNC:13166]
ENSG00000168005	1.52957	1.30688e-05	0.000365452	SPINDOC	spindlin interactor and repressor of chromatin binding [Source:HGNC Symbol;Acc:HGNC:25115]
ENSG00000109670	1.52881	0.000215793	0.00326533	FBXW7	F-box and WD repeat domain containing 7 [Source:HGNC Symbol;Acc:HGNC:16712]
ENSG00000128567	1.52292	0.000375375	0.00496839	PODXL	podocalyxin like [Source:HGNC Symbol;Acc:HGNC:9171]
ENSG00000109436	1.51792	0.00678999	0.0415169	TBC1D9	TBC1 domain family member 9 [Source:HGNC Symbol;Acc:HGNC:21710]
ENSG00000126705	1.5169	7.21309e-05	0.0014225	AHDC1	AT-hook DNA binding motif containing 1 [Source:HGNC Symbol;Acc:HGNC:25230]
ENSG00000142949	1.51513	0.00164476	0.0147989	PTPRF	protein tyrosine phosphatase receptor type F [Source:HGNC Symbol;Acc:HGNC:9670]
ENSG00000188070	1.51268	3.48101e-06	0.000133557	C11orf95	chromosome 11 open reading frame 95 [Source:HGNC Symbol;Acc:HGNC:28449]
ENSG00000221995	1.51185	0.000188703	0.00294912	TIAF1	TGFB1-induced anti-apoptotic factor 1 [Source:HGNC Symbol;Acc:HGNC:11803]
ENSG00000104154	1.50112	0.00163007	0.0146951	SLC30A4	solute carrier family 30 member 4 [Source:HGNC Symbol;Acc:HGNC:11015]
ENSG00000181007	1.49401	0.000104854	0.00190752	ZFP82	ZFP82 zinc finger protein [Source:HGNC Symbol;Acc:HGNC:28682]
ENSG00000196172	1.4859	2.06886e-05	0.000535952	ZNF681	zinc finger protein 681 [Source:HGNC Symbol;Acc:HGNC:26457]
ENSG00000063180	1.48483	0.00110344	0.0110968	CA11	carbonic anhydrase 11 [Source:HGNC Symbol;Acc:HGNC:1370]
ENSG00000163069	1.48281	6.52543e-05	0.00131902	SGCB	sarcoglycan beta [Source:HGNC Symbol;Acc:HGNC:10806]
ENSG00000196781	1.47924	7.69882e-05	0.00149642	TLE1	TLE family member 1, transcriptional corepressor [Source:HGNC Symbol;Acc:HGNC:11837]
ENSG00000196411	1.47792	0.00139938	0.0130898	EPHB4	EPH receptor B4 [Source:HGNC Symbol;Acc:HGNC:3395]
ENSG00000153944	1.47512	1.75263e-05	0.000468544	MSI2	musashi RNA binding protein 2 [Source:HGNC Symbol;Acc:HGNC:18585]
ENSG00000198835	1.46995	0.00164606	0.0147989	GJC2	gap junction protein gamma 2 [Source:HGNC Symbol;Acc:HGNC:17494]
ENSG00000103245	1.46943	3.13972e-06	0.000123988	CIAO3	cytosolic iron-sulfur assembly component 3 [Source:HGNC Symbol;Acc:HGNC:14179]
ENSG00000176371	1.46664	2.21857e-06	9.65615e-05	ZSCAN2	zinc finger and SCAN domain containing 2 [Source:HGNC Symbol;Acc:HGNC:20994]
ENSG00000125089	1.46537	3.88748e-05	0.00088402	SH3TC1	SH3 domain and tetratricopeptide repeats 1 [Source:HGNC Symbol;Acc:HGNC:26009]
ENSG00000101400	1.46352	0.00501888	0.0336205	SNTA1	syntrophin alpha 1 [Source:HGNC Symbol;Acc:HGNC:11167]
ENSG00000111676	1.46163	1.94722e-06	8.78025e-05	ATN1	atrophin 1 [Source:HGNC Symbol;Acc:HGNC:3033]
ENSG00000273749	1.45841	0.000271133	0.00386096	CYFIP1	cytoplasmic FMR1 interacting protein 1 [Source:HGNC Symbol;Acc:HGNC:13759]
ENSG00000090924	1.45683	7.45723e-06	0.00024148	PLEKHG2	pleckstrin homology and RhoGEF domain containing G2 [Source:HGNC Symbol;Acc:HGNC:29515]
ENSG00000175518	1.45356	0.00594989	0.0380769	UBQLNL	ubiquilin like [Source:HGNC Symbol;Acc:HGNC:28294]
ENSG00000122378	1.44779	2.03064e-06	9.06959e-05	PRXL2A	peroxiredoxin like 2A [Source:HGNC Symbol;Acc:HGNC:28651]
ENSG00000099364	1.44602	1.81352e-05	0.000480567	FBXL19	F-box and leucine rich repeat protein 19 [Source:HGNC Symbol;Acc:HGNC:25300]
ENSG00000113719	1.44532	4.43269e-05	0.000974685	ERGIC1	endoplasmic reticulum-golgi intermediate compartment 1 [Source:HGNC Symbol;Acc:HGNC:29205]
ENSG00000160062	1.4443	0.00618109	0.0390314	ZBTB8A	zinc finger and BTB domain containing 8A [Source:HGNC Symbol;Acc:HGNC:24172]
ENSG00000129680	1.44415	9.46113e-06	0.000286864	MAP7D3	MAP7 domain containing 3 [Source:HGNC Symbol;Acc:HGNC:25742]
ENSG00000145284	1.44138	9.53703e-05	0.00176877	SCD5	stearoyl-CoA desaturase 5 [Source:HGNC Symbol;Acc:HGNC:21088]
ENSG00000155530	1.43774	0.00130731	0.0124877	LRGUK	leucine rich repeats and guanylate kinase domain containing [Source:HGNC Symbol;Acc:HGNC:21964]
ENSG00000142798	1.4347	0.00110109	0.01108	HSPG2	heparan sulfate proteoglycan 2 [Source:HGNC Symbol;Acc:HGNC:5273]
ENSG00000197279	1.43105	0.00135104	0.0127922	ZNF165	zinc finger protein 165 [Source:HGNC Symbol;Acc:HGNC:12953]
ENSG00000276023	1.42884	2.04323e-09	3.24332e-07	DUSP14	dual specificity phosphatase 14 [Source:HGNC Symbol;Acc:HGNC:17007]
ENSG00000114107	1.42878	4.42861e-05	0.000974685	CEP70	centrosomal protein 70 [Source:HGNC Symbol;Acc:HGNC:29972]
ENSG00000089177	1.42807	8.06492e-06	0.000256037	KIF16B	kinesin family member 16B [Source:HGNC Symbol;Acc:HGNC:15869]
ENSG00000188687	1.42558	0.00294513	0.022772	SLC4A5	solute carrier family 4 member 5 [Source:HGNC Symbol;Acc:HGNC:18168]
ENSG00000170122	1.42421	0.00807193	0.0471979	FOXD4	forkhead box D4 [Source:HGNC Symbol;Acc:HGNC:3805]
ENSG00000198695	1.42269	0.00025383	0.00367271	MT-ND6	mitochondrially encoded NADH:ubiquinone oxidoreductase core subunit 6 [Source:HGNC Symbol;Acc:HGNC:7462]
ENSG00000213096	1.42216	0.000125955	0.00217414	ZNF254	zinc finger protein 254 [Source:HGNC Symbol;Acc:HGNC:13047]
ENSG00000164116	1.42159	0.000585442	0.00692901	GUCY1A1	guanylate cyclase 1 soluble subunit alpha 1 [Source:HGNC Symbol;Acc:HGNC:4685]
ENSG00000112294	1.41925	1.20793e-05	0.000343718	ALDH5A1	aldehyde dehydrogenase 5 family member A1 [Source:HGNC Symbol;Acc:HGNC:408]
ENSG00000130005	1.41847	2.95275e-06	0.000118044	GAMT	guanidinoacetate N-methyltransferase [Source:HGNC Symbol;Acc:HGNC:4136]
ENSG00000120162	1.41668	0.000107527	0.00194341	MOB3B	MOB kinase activator 3B [Source:HGNC Symbol;Acc:HGNC:23825]
ENSG00000053524	1.41548	0.00849176	0.0490511	MCF2L2	MCF.2 cell line derived transforming sequence-like 2 [Source:HGNC Symbol;Acc:HGNC:30319]
ENSG00000186105	1.41131	0.00111682	0.0111689	LRRC70	leucine rich repeat containing 70 [Source:HGNC Symbol;Acc:HGNC:35155]
ENSG00000137101	1.41063	0.00661106	0.040746	CD72	CD72 molecule [Source:HGNC Symbol;Acc:HGNC:1696]
ENSG00000273820	1.41019	0.000150347	0.00249648	USP27X	ubiquitin specific peptidase 27 X-linked [Source:HGNC Symbol;Acc:HGNC:13486]
ENSG00000213462	1.40847	0.000132629	0.00226998	ERV3-1	endogenous retrovirus group 3 member 1, envelope [Source:HGNC Symbol;Acc:HGNC:3454]
ENSG00000270276	1.40768	0.000121176	0.00212564	H4C15	H4 clustered histone 15 [Source:HGNC Symbol;Acc:HGNC:29607]
ENSG00000181588	1.40767	1.64471e-05	0.00044531	MEX3D	mex-3 RNA binding family member D [Source:HGNC Symbol;Acc:HGNC:16734]
ENSG00000065534	1.40371	4.40649e-05	0.000974666	MYLK	myosin light chain kinase [Source:HGNC Symbol;Acc:HGNC:7590]
ENSG00000137343	1.40242	3.39103e-05	0.000786592	ATAT1	alpha tubulin acetyltransferase 1 [Source:HGNC Symbol;Acc:HGNC:21186]
ENSG00000129347	1.39894	1.48267e-06	6.99882e-05	KRI1	KRI1 homolog [Source:HGNC Symbol;Acc:HGNC:25769]
ENSG00000104897	1.39585	0.000665652	0.00760054	SF3A2	splicing factor 3a subunit 2 [Source:HGNC Symbol;Acc:HGNC:10766]
ENSG00000109089	1.39486	0.00716248	0.0431501	CDR2L	cerebellar degeneration related protein 2 like [Source:HGNC Symbol;Acc:HGNC:29999]
ENSG00000132003	1.39251	0.00103562	0.0105857	ZSWIM4	zinc finger SWIM-type containing 4 [Source:HGNC Symbol;Acc:HGNC:25704]
ENSG00000257591	1.38945	0.000103274	0.00188725	ZNF625	zinc finger protein 625 [Source:HGNC Symbol;Acc:HGNC:30571]
ENSG00000233757	1.38507	0.000428857	0.00546312	AC092835.1	novel C2H2 type zinc finger protein
ENSG00000186300	1.38232	2.17485e-05	0.00055805	ZNF555	zinc finger protein 555 [Source:HGNC Symbol;Acc:HGNC:28382]
ENSG00000165698	1.38228	0.00184563	0.0161528	SPACA9	sperm acrosome associated 9 [Source:HGNC Symbol;Acc:HGNC:1367]
ENSG00000213988	1.38117	0.0020656	0.0176022	ZNF90	zinc finger protein 90 [Source:HGNC Symbol;Acc:HGNC:13165]
ENSG00000166025	1.381	8.25529e-05	0.00156696	AMOTL1	angiomotin like 1 [Source:HGNC Symbol;Acc:HGNC:17811]
ENSG00000121005	1.38016	0.00348696	0.0258704	CRISPLD1	cysteine rich secretory protein LCCL domain containing 1 [Source:HGNC Symbol;Acc:HGNC:18206]
ENSG00000105810	1.37834	0.000116635	0.00205711	CDK6	cyclin dependent kinase 6 [Source:HGNC Symbol;Acc:HGNC:1777]
ENSG00000100027	1.37662	1.80308e-05	0.00047937	YPEL1	yippee like 1 [Source:HGNC Symbol;Acc:HGNC:12845]
ENSG00000141570	1.37584	3.13768e-05	0.000739479	CBX8	chromobox 8 [Source:HGNC Symbol;Acc:HGNC:15962]
ENSG00000164039	1.37544	7.99278e-07	4.34759e-05	BDH2	3-hydroxybutyrate dehydrogenase 2 [Source:HGNC Symbol;Acc:HGNC:32389]
ENSG00000204272	1.37401	0.000161819	0.00264114	NBDY	negative regulator of P-body association [Source:HGNC Symbol;Acc:HGNC:50713]
ENSG00000197008	1.37376	0.000236725	0.00347674	ZNF138	zinc finger protein 138 [Source:HGNC Symbol;Acc:HGNC:12922]
ENSG00000213967	1.37054	6.68295e-05	0.00134475	ZNF726	zinc finger protein 726 [Source:HGNC Symbol;Acc:HGNC:32462]
ENSG00000117266	1.36893	0.000191181	0.00297922	CDK18	cyclin dependent kinase 18 [Source:HGNC Symbol;Acc:HGNC:8751]
ENSG00000168283	1.36839	8.57111e-05	0.00161554	BMI1	BMI1 proto-oncogene, polycomb ring finger [Source:HGNC Symbol;Acc:HGNC:1066]
ENSG00000153551	1.36772	0.00435562	0.030228	CMTM7	CKLF like MARVEL transmembrane domain containing 7 [Source:HGNC Symbol;Acc:HGNC:19178]
ENSG00000183569	1.36761	0.00739291	0.0440879	SERHL2	serine hydrolase like 2 [Source:HGNC Symbol;Acc:HGNC:29446]
ENSG00000186260	1.36738	1.40326e-05	0.000388379	MRTFB	myocardin related transcription factor B [Source:HGNC Symbol;Acc:HGNC:29819]
ENSG00000179598	1.36567	5.92456e-05	0.00122666	PLD6	phospholipase D family member 6 [Source:HGNC Symbol;Acc:HGNC:30447]
ENSG00000072071	1.36565	0.00121737	0.0118239	ADGRL1	adhesion G protein-coupled receptor L1 [Source:HGNC Symbol;Acc:HGNC:20973]
ENSG00000188171	1.36371	0.000107286	0.00194303	ZNF626	zinc finger protein 626 [Source:HGNC Symbol;Acc:HGNC:30461]
ENSG00000136144	1.36296	0.000108909	0.00195894	RCBTB1	RCC1 and BTB domain containing protein 1 [Source:HGNC Symbol;Acc:HGNC:18243]
ENSG00000131378	1.3615	1.24009e-05	0.000349797	RFTN1	raftlin, lipid raft linker 1 [Source:HGNC Symbol;Acc:HGNC:30278]
ENSG00000184988	1.36142	0.000696526	0.00782613	TMEM106A	transmembrane protein 106A [Source:HGNC Symbol;Acc:HGNC:28288]
ENSG00000012124	1.35727	0.00301389	0.0231599	CD22	CD22 molecule [Source:HGNC Symbol;Acc:HGNC:1643]
ENSG00000183066	1.35693	0.00718519	0.0432634	WBP2NL	WBP2 N-terminal like [Source:HGNC Symbol;Acc:HGNC:28389]
ENSG00000169902	1.35688	0.00241559	0.0198633	TPST1	tyrosylprotein sulfotransferase 1 [Source:HGNC Symbol;Acc:HGNC:12020]
ENSG00000196535	1.35684	6.37096e-05	0.0012894	MYO18A	myosin XVIIIA [Source:HGNC Symbol;Acc:HGNC:31104]
ENSG00000133030	1.3548	6.23944e-05	0.00127128	MPRIP	myosin phosphatase Rho interacting protein [Source:HGNC Symbol;Acc:HGNC:30321]
ENSG00000180530	1.35391	0.00145254	0.0134929	NRIP1	nuclear receptor interacting protein 1 [Source:HGNC Symbol;Acc:HGNC:8001]
ENSG00000198816	1.3528	0.000155729	0.00255462	ZNF358	zinc finger protein 358 [Source:HGNC Symbol;Acc:HGNC:16838]
ENSG00000205593	1.34848	7.29261e-05	0.00143643	DENND6B	DENN domain containing 6B [Source:HGNC Symbol;Acc:HGNC:32690]
ENSG00000185955	1.3465	0.00568133	0.0367946	C7orf61	chromosome 7 open reading frame 61 [Source:HGNC Symbol;Acc:HGNC:22135]
ENSG00000145687	1.34498	2.67971e-05	0.000657208	SSBP2	single stranded DNA binding protein 2 [Source:HGNC Symbol;Acc:HGNC:15831]
ENSG00000088808	1.3442	0.00249762	0.0203326	PPP1R13B	protein phosphatase 1 regulatory subunit 13B [Source:HGNC Symbol;Acc:HGNC:14950]
ENSG00000108187	1.34145	0.000873156	0.00930084	PBLD	phenazine biosynthesis like protein domain containing [Source:HGNC Symbol;Acc:HGNC:23301]
ENSG00000159214	1.34015	0.00165946	0.0148982	CCDC24	coiled-coil domain containing 24 [Source:HGNC Symbol;Acc:HGNC:28688]
ENSG00000124243	1.33149	2.93015e-05	0.000702816	BCAS4	breast carcinoma amplified sequence 4 [Source:HGNC Symbol;Acc:HGNC:14367]
ENSG00000136807	1.33076	9.38086e-06	0.000284963	CDK9	cyclin dependent kinase 9 [Source:HGNC Symbol;Acc:HGNC:1780]
ENSG00000143578	1.3306	3.84644e-06	0.000145849	CREB3L4	cAMP responsive element binding protein 3 like 4 [Source:HGNC Symbol;Acc:HGNC:18854]
ENSG00000120784	1.32884	0.00023233	0.00343531	ZFP30	ZFP30 zinc finger protein [Source:HGNC Symbol;Acc:HGNC:29555]
ENSG00000067141	1.32787	0.00691584	0.042064	NEO1	neogenin 1 [Source:HGNC Symbol;Acc:HGNC:7754]
ENSG00000177380	1.3254	0.00618341	0.0390314	PPFIA3	PTPRF interacting protein alpha 3 [Source:HGNC Symbol;Acc:HGNC:9247]
ENSG00000197472	1.32528	3.58467e-05	0.000824423	ZNF695	zinc finger protein 695 [Source:HGNC Symbol;Acc:HGNC:30954]
ENSG00000096654	1.32483	0.00050774	0.00623262	ZNF184	zinc finger protein 184 [Source:HGNC Symbol;Acc:HGNC:12975]
ENSG00000085662	1.32077	3.96215e-05	0.000898476	AKR1B1	aldo-keto reductase family 1 member B [Source:HGNC Symbol;Acc:HGNC:381]
ENSG00000178809	1.31976	0.0010775	0.0108833	TRIM73	tripartite motif containing 73 [Source:HGNC Symbol;Acc:HGNC:18162]
ENSG00000159899	1.31882	0.000425006	0.00542676	NPR2	natriuretic peptide receptor 2 [Source:HGNC Symbol;Acc:HGNC:7944]
ENSG00000197372	1.31548	0.00162481	0.0146641	ZNF675	zinc finger protein 675 [Source:HGNC Symbol;Acc:HGNC:30768]
ENSG00000196418	1.31513	0.000152159	0.00250876	ZNF124	zinc finger protein 124 [Source:HGNC Symbol;Acc:HGNC:12907]
ENSG00000065923	1.3129	0.00162191	0.0146542	SLC9A7	solute carrier family 9 member A7 [Source:HGNC Symbol;Acc:HGNC:17123]
ENSG00000169398	1.31175	0.000124139	0.00215659	PTK2	protein tyrosine kinase 2 [Source:HGNC Symbol;Acc:HGNC:9611]
ENSG00000048342	1.30812	0.00276733	0.0218033	CC2D2A	coiled-coil and C2 domain containing 2A [Source:HGNC Symbol;Acc:HGNC:29253]
ENSG00000152465	1.30629	0.00686485	0.0418324	NMT2	N-myristoyltransferase 2 [Source:HGNC Symbol;Acc:HGNC:7858]
ENSG00000184574	1.3044	0.00197111	0.0170119	LPAR5	lysophosphatidic acid receptor 5 [Source:HGNC Symbol;Acc:HGNC:13307]
ENSG00000178764	1.30126	0.00132408	0.0126033	ZHX2	zinc fingers and homeoboxes 2 [Source:HGNC Symbol;Acc:HGNC:18513]
ENSG00000105750	1.29951	7.86769e-05	0.00152012	ZNF85	zinc finger protein 85 [Source:HGNC Symbol;Acc:HGNC:13160]
ENSG00000184083	1.29582	7.45411e-05	0.00145936	FAM120C	family with sequence similarity 120C [Source:HGNC Symbol;Acc:HGNC:16949]
ENSG00000124313	1.29572	0.00362401	0.0265744	IQSEC2	IQ motif and Sec7 domain ArfGEF 2 [Source:HGNC Symbol;Acc:HGNC:29059]
ENSG00000136717	1.29446	0.000368705	0.00491333	BIN1	bridging integrator 1 [Source:HGNC Symbol;Acc:HGNC:1052]
ENSG00000119866	1.29426	0.000140997	0.00238048	BCL11A	BAF chromatin remodeling complex subunit BCL11A [Source:HGNC Symbol;Acc:HGNC:13221]
ENSG00000151502	1.29227	0.00492762	0.0331877	VPS26B	VPS26, retromer complex component B [Source:HGNC Symbol;Acc:HGNC:28119]
ENSG00000196689	1.29205	0.00665205	0.0409518	TRPV1	transient receptor potential cation channel subfamily V member 1 [Source:HGNC Symbol;Acc:HGNC:12716]
ENSG00000152475	1.29093	0.000141785	0.00238876	ZNF837	zinc finger protein 837 [Source:HGNC Symbol;Acc:HGNC:25164]
ENSG00000198520	1.28988	0.00518198	0.0344141	ARMH1	armadillo like helical domain containing 1 [Source:HGNC Symbol;Acc:HGNC:34345]
ENSG00000175727	1.2818	3.55165e-05	0.000817992	MLXIP	MLX interacting protein [Source:HGNC Symbol;Acc:HGNC:17055]
ENSG00000148204	1.28151	0.00438152	0.0303687	CRB2	crumbs cell polarity complex component 2 [Source:HGNC Symbol;Acc:HGNC:18688]
ENSG00000181450	1.2789	0.000155057	0.00254617	ZNF678	zinc finger protein 678 [Source:HGNC Symbol;Acc:HGNC:28652]
ENSG00000161958	1.27883	0.00422251	0.0295215	FGF11	fibroblast growth factor 11 [Source:HGNC Symbol;Acc:HGNC:3667]
ENSG00000250571	1.27863	0.00251392	0.0204025	GLI4	GLI family zinc finger 4 [Source:HGNC Symbol;Acc:HGNC:4320]
ENSG00000103269	1.27652	0.00630229	0.0395199	RHBDL1	rhomboid like 1 [Source:HGNC Symbol;Acc:HGNC:10007]
ENSG00000221886	1.2757	0.000696476	0.00782613	ZBED8	zinc finger BED-type containing 8 [Source:HGNC Symbol;Acc:HGNC:30804]
ENSG00000128581	1.27547	6.68532e-05	0.00134475	IFT22	intraflagellar transport 22 [Source:HGNC Symbol;Acc:HGNC:21895]
ENSG00000180626	1.27167	0.00454749	0.0310632	ZNF594	zinc finger protein 594 [Source:HGNC Symbol;Acc:HGNC:29392]
ENSG00000118762	1.27099	0.000352966	0.00475843	PKD2	polycystin 2, transient receptor potential cation channel [Source:HGNC Symbol;Acc:HGNC:9009]
ENSG00000169914	1.26999	0.0061927	0.0390511	OTUD3	OTU deubiquitinase 3 [Source:HGNC Symbol;Acc:HGNC:29038]
ENSG00000212916	1.26849	2.17265e-05	0.00055805	MAP10	microtubule associated protein 10 [Source:HGNC Symbol;Acc:HGNC:29265]
ENSG00000155545	1.26732	5.76827e-06	0.000198289	MIER3	MIER family member 3 [Source:HGNC Symbol;Acc:HGNC:26678]
ENSG00000218891	1.26141	2.06551e-05	0.00053594	ZNF579	zinc finger protein 579 [Source:HGNC Symbol;Acc:HGNC:26646]
ENSG00000168152	1.2604	6.80951e-05	0.00136184	THAP9	THAP domain containing 9 [Source:HGNC Symbol;Acc:HGNC:23192]
ENSG00000178078	1.26028	0.00603148	0.0383915	STAP2	signal transducing adaptor family member 2 [Source:HGNC Symbol;Acc:HGNC:30430]
ENSG00000081913	1.25997	0.000500837	0.00617127	PHLPP1	PH domain and leucine rich repeat protein phosphatase 1 [Source:HGNC Symbol;Acc:HGNC:20610]
ENSG00000106991	1.25952	8.01527e-05	0.00154127	ENG	endoglin [Source:HGNC Symbol;Acc:HGNC:3349]
ENSG00000002822	1.25761	0.000454387	0.00572973	MAD1L1	mitotic arrest deficient 1 like 1 [Source:HGNC Symbol;Acc:HGNC:6762]
ENSG00000086619	1.25459	0.00406756	0.0287833	ERO1B	endoplasmic reticulum oxidoreductase 1 beta [Source:HGNC Symbol;Acc:HGNC:14355]
ENSG00000182983	1.2542	0.00814336	0.0474961	ZNF662	zinc finger protein 662 [Source:HGNC Symbol;Acc:HGNC:31930]
ENSG00000109689	1.25377	4.79176e-05	0.00103489	STIM2	stromal interaction molecule 2 [Source:HGNC Symbol;Acc:HGNC:19205]
ENSG00000188732	1.25193	0.00343269	0.0255417	FAM221A	family with sequence similarity 221 member A [Source:HGNC Symbol;Acc:HGNC:27977]
ENSG00000020577	1.25126	0.0036272	0.0265858	SAMD4A	sterile alpha motif domain containing 4A [Source:HGNC Symbol;Acc:HGNC:23023]
ENSG00000126243	1.25113	0.00355964	0.0261854	LRFN3	leucine rich repeat and fibronectin type III domain containing 3 [Source:HGNC Symbol;Acc:HGNC:28370]
ENSG00000132846	1.25014	5.744e-05	0.00119232	ZBED3	zinc finger BED-type containing 3 [Source:HGNC Symbol;Acc:HGNC:20711]
ENSG00000171649	1.24299	7.34665e-05	0.00144496	ZIK1	zinc finger protein interacting with K protein 1 [Source:HGNC Symbol;Acc:HGNC:33104]
ENSG00000214113	1.24261	0.000129619	0.00222296	LYRM4	LYR motif containing 4 [Source:HGNC Symbol;Acc:HGNC:21365]
ENSG00000196335	1.24159	0.00809276	0.0472691	STK31	serine/threonine kinase 31 [Source:HGNC Symbol;Acc:HGNC:11407]
ENSG00000182858	1.24148	0.00144061	0.0133974	ALG12	ALG12 alpha-1,6-mannosyltransferase [Source:HGNC Symbol;Acc:HGNC:19358]
ENSG00000270106	1.24054	0.00506525	0.0338721	TSNAX-DISC1	TSNAX-DISC1 readthrough (NMD candidate) [Source:HGNC Symbol;Acc:HGNC:49177]
ENSG00000197599	1.23938	0.00689695	0.0419964	CCDC154	coiled-coil domain containing 154 [Source:HGNC Symbol;Acc:HGNC:34454]
ENSG00000235109	1.23771	0.00291157	0.022588	ZSCAN31	zinc finger and SCAN domain containing 31 [Source:HGNC Symbol;Acc:HGNC:14097]
ENSG00000149485	1.23152	0.000168268	0.00271899	FADS1	fatty acid desaturase 1 [Source:HGNC Symbol;Acc:HGNC:3574]
ENSG00000204311	1.23078	0.00521405	0.0345703	PJVK	pejvakin [Source:HGNC Symbol;Acc:HGNC:29502]
ENSG00000174516	1.23024	2.41194e-05	0.00060923	PELI3	pellino E3 ubiquitin protein ligase family member 3 [Source:HGNC Symbol;Acc:HGNC:30010]
ENSG00000167840	1.23022	1.39293e-05	0.000386794	ZNF232	zinc finger protein 232 [Source:HGNC Symbol;Acc:HGNC:13026]
ENSG00000278224	1.22926	0.00298052	0.0229798	PRICKLE4	prickle planar cell polarity protein 4 [Source:HGNC Symbol;Acc:HGNC:16805]
ENSG00000152413	1.22926	0.000354918	0.00478077	HOMER1	homer scaffold protein 1 [Source:HGNC Symbol;Acc:HGNC:17512]
ENSG00000256229	1.22896	0.000554825	0.00665914	ZNF486	zinc finger protein 486 [Source:HGNC Symbol;Acc:HGNC:20807]
ENSG00000110987	1.22656	0.00303678	0.0232877	BCL7A	BAF chromatin remodeling complex subunit BCL7A [Source:HGNC Symbol;Acc:HGNC:1004]
ENSG00000102226	1.22471	6.13868e-06	0.000209245	USP11	ubiquitin specific peptidase 11 [Source:HGNC Symbol;Acc:HGNC:12609]
ENSG00000143653	1.22466	0.000874239	0.00930625	SCCPDH	saccharopine dehydrogenase (putative) [Source:HGNC Symbol;Acc:HGNC:24275]
ENSG00000134986	1.21908	0.00173249	0.015404	NREP	neuronal regeneration related protein [Source:HGNC Symbol;Acc:HGNC:16834]
ENSG00000187792	1.21554	0.000209574	0.00319813	ZNF70	zinc finger protein 70 [Source:HGNC Symbol;Acc:HGNC:13140]
ENSG00000177599	1.21491	0.00797071	0.0467417	ZNF491	zinc finger protein 491 [Source:HGNC Symbol;Acc:HGNC:23706]
ENSG00000196440	1.21443	0.00120388	0.0117377	ARMCX4	armadillo repeat containing X-linked 4 [Source:HGNC Symbol;Acc:HGNC:28615]
ENSG00000083750	1.21095	0.00253384	0.0205275	RRAGB	Ras related GTP binding B [Source:HGNC Symbol;Acc:HGNC:19901]
ENSG00000136158	1.21066	0.00234721	0.0193995	SPRY2	sprouty RTK signaling antagonist 2 [Source:HGNC Symbol;Acc:HGNC:11270]
ENSG00000196724	1.2099	0.00270758	0.0214474	ZNF418	zinc finger protein 418 [Source:HGNC Symbol;Acc:HGNC:20647]
ENSG00000119772	1.20621	0.000415453	0.00534282	DNMT3A	DNA methyltransferase 3 alpha [Source:HGNC Symbol;Acc:HGNC:2978]
ENSG00000165512	1.20322	4.15911e-06	0.00015588	ZNF22	zinc finger protein 22 [Source:HGNC Symbol;Acc:HGNC:13012]
ENSG00000183655	1.19836	6.23215e-06	0.00021154	KLHL25	kelch like family member 25 [Source:HGNC Symbol;Acc:HGNC:25732]
ENSG00000105270	1.19778	5.37038e-05	0.00113514	CLIP3	CAP-Gly domain containing linker protein 3 [Source:HGNC Symbol;Acc:HGNC:24314]
ENSG00000125482	1.19661	0.000129009	0.00221505	TTF1	transcription termination factor 1 [Source:HGNC Symbol;Acc:HGNC:12397]
ENSG00000143624	1.19563	0.00196119	0.0169624	INTS3	integrator complex subunit 3 [Source:HGNC Symbol;Acc:HGNC:26153]
ENSG00000197951	1.19557	8.07939e-05	0.00154809	ZNF71	zinc finger protein 71 [Source:HGNC Symbol;Acc:HGNC:13141]
ENSG00000133874	1.1954	0.000501516	0.00617494	RNF122	ring finger protein 122 [Source:HGNC Symbol;Acc:HGNC:21147]
ENSG00000114503	1.19405	0.00116024	0.0114476	NCBP2	nuclear cap binding protein subunit 2 [Source:HGNC Symbol;Acc:HGNC:7659]
ENSG00000258539	1.1932	0.000851125	0.00913831	AC068896.3	novel transcript, METTL10-FAM53B readthrough
ENSG00000165730	1.19004	0.00830971	0.0482577	STOX1	storkhead box 1 [Source:HGNC Symbol;Acc:HGNC:23508]
ENSG00000177426	1.1899	0.000554376	0.00665867	TGIF1	TGFB induced factor homeobox 1 [Source:HGNC Symbol;Acc:HGNC:11776]
ENSG00000165338	1.18178	0.000972575	0.0100922	HECTD2	HECT domain E3 ubiquitin protein ligase 2 [Source:HGNC Symbol;Acc:HGNC:26736]
ENSG00000165209	1.17974	0.00112558	0.0112158	STRBP	spermatid perinuclear RNA binding protein [Source:HGNC Symbol;Acc:HGNC:16462]
ENSG00000153885	1.17886	8.31195e-05	0.00157218	KCTD15	potassium channel tetramerization domain containing 15 [Source:HGNC Symbol;Acc:HGNC:23297]
ENSG00000013016	1.17768	0.000169208	0.00273145	EHD3	EH domain containing 3 [Source:HGNC Symbol;Acc:HGNC:3244]
ENSG00000169740	1.17639	4.55922e-05	0.000997546	ZNF32	zinc finger protein 32 [Source:HGNC Symbol;Acc:HGNC:13095]
ENSG00000254004	1.17493	0.000951697	0.00994124	ZNF260	zinc finger protein 260 [Source:HGNC Symbol;Acc:HGNC:13499]
ENSG00000159753	1.17486	0.000200409	0.00309031	CARMIL2	capping protein regulator and myosin 1 linker 2 [Source:HGNC Symbol;Acc:HGNC:27089]
ENSG00000141391	1.17306	0.00518592	0.0344261	PRELID3A	PRELI domain containing 3A [Source:HGNC Symbol;Acc:HGNC:24639]
ENSG00000133142	1.17254	0.0038365	0.0276689	TCEAL4	transcription elongation factor A like 4 [Source:HGNC Symbol;Acc:HGNC:26121]
ENSG00000167555	1.16675	0.00123677	0.0119478	ZNF528	zinc finger protein 528 [Source:HGNC Symbol;Acc:HGNC:29384]
ENSG00000269897	1.1656	0.000332366	0.00453434	COMMD3-BMI1	COMMD3-BMI1 readthrough [Source:HGNC Symbol;Acc:HGNC:48326]
ENSG00000125351	1.16544	0.00366536	0.0268048	UPF3B	UPF3B regulator of nonsense mediated mRNA decay [Source:HGNC Symbol;Acc:HGNC:20439]
ENSG00000071564	1.16462	0.000278456	0.00394789	TCF3	transcription factor 3 [Source:HGNC Symbol;Acc:HGNC:11633]
ENSG00000058056	1.1643	4.73137e-06	0.000170437	USP13	ubiquitin specific peptidase 13 [Source:HGNC Symbol;Acc:HGNC:12611]
ENSG00000076604	1.16228	0.000325287	0.00448231	TRAF4	TNF receptor associated factor 4 [Source:HGNC Symbol;Acc:HGNC:12034]
ENSG00000240445	1.16115	0.00155761	0.014216	FOXO3B	forkhead box O3B [Source:HGNC Symbol;Acc:HGNC:3822]
ENSG00000172687	1.16033	0.00035943	0.0048135	ZNF738	zinc finger protein 738 [Source:HGNC Symbol;Acc:HGNC:32469]
ENSG00000104881	1.15483	0.0033393	0.0250193	PPP1R13L	protein phosphatase 1 regulatory subunit 13 like [Source:HGNC Symbol;Acc:HGNC:18838]
ENSG00000109586	1.14956	0.00037959	0.00501033	GALNT7	polypeptide N-acetylgalactosaminyltransferase 7 [Source:HGNC Symbol;Acc:HGNC:4129]
ENSG00000121211	1.14815	0.00363229	0.026587	MND1	meiotic nuclear divisions 1 [Source:HGNC Symbol;Acc:HGNC:24839]
ENSG00000065057	1.14808	0.000189363	0.00295659	NTHL1	nth like DNA glycosylase 1 [Source:HGNC Symbol;Acc:HGNC:8028]
ENSG00000176595	1.14741	0.00351968	0.0260097	KBTBD11	kelch repeat and BTB domain containing 11 [Source:HGNC Symbol;Acc:HGNC:29104]
ENSG00000196081	1.14639	0.000610393	0.00715631	ZNF724	zinc finger protein 724 [Source:HGNC Symbol;Acc:HGNC:32460]
ENSG00000111752	1.14399	0.00157589	0.0143424	PHC1	polyhomeotic homolog 1 [Source:HGNC Symbol;Acc:HGNC:3182]
ENSG00000165115	1.14106	0.00137759	0.0129677	KIF27	kinesin family member 27 [Source:HGNC Symbol;Acc:HGNC:18632]
ENSG00000110660	1.14065	0.00104526	0.0106573	SLC35F2	solute carrier family 35 member F2 [Source:HGNC Symbol;Acc:HGNC:23615]
ENSG00000135469	1.13986	4.85537e-07	2.85867e-05	COQ10A	coenzyme Q10A [Source:HGNC Symbol;Acc:HGNC:26515]
ENSG00000275793	1.13915	0.00449176	0.0308203	RIMBP3	RIMS binding protein 3 [Source:HGNC Symbol;Acc:HGNC:29344]
ENSG00000124787	1.13835	0.000261757	0.00375386	RPP40	ribonuclease P/MRP subunit p40 [Source:HGNC Symbol;Acc:HGNC:20992]
ENSG00000143702	1.13514	0.00111295	0.0111445	CEP170	centrosomal protein 170 [Source:HGNC Symbol;Acc:HGNC:28920]
ENSG00000189369	1.1332	9.3818e-05	0.00174398	GSPT2	G1 to S phase transition 2 [Source:HGNC Symbol;Acc:HGNC:4622]
ENSG00000063660	1.12858	0.0028392	0.0221567	GPC1	glypican 1 [Source:HGNC Symbol;Acc:HGNC:4449]
ENSG00000198625	1.12759	0.00243493	0.0199696	MDM4	MDM4 regulator of p53 [Source:HGNC Symbol;Acc:HGNC:6974]
ENSG00000171791	1.12749	0.00377618	0.0273558	BCL2	BCL2 apoptosis regulator [Source:HGNC Symbol;Acc:HGNC:990]
ENSG00000179943	1.12737	0.000351165	0.00473984	FIZ1	FLT3 interacting zinc finger 1 [Source:HGNC Symbol;Acc:HGNC:25917]
ENSG00000069509	1.12712	0.000151541	0.00250198	FUNDC1	FUN14 domain containing 1 [Source:HGNC Symbol;Acc:HGNC:28746]
ENSG00000079432	1.12617	7.35378e-05	0.00144496	CIC	capicua transcriptional repressor [Source:HGNC Symbol;Acc:HGNC:14214]
ENSG00000177548	1.12523	0.000298304	0.00418893	RABEP2	rabaptin, RAB GTPase binding effector protein 2 [Source:HGNC Symbol;Acc:HGNC:24817]
ENSG00000174989	1.12486	1.09176e-06	5.47264e-05	FBXW8	F-box and WD repeat domain containing 8 [Source:HGNC Symbol;Acc:HGNC:13597]
ENSG00000244617	1.12288	0.00417461	0.029311	ASPRV1	aspartic peptidase retroviral like 1 [Source:HGNC Symbol;Acc:HGNC:26321]
ENSG00000131116	1.12218	0.000344766	0.00466341	ZNF428	zinc finger protein 428 [Source:HGNC Symbol;Acc:HGNC:20804]
ENSG00000121413	1.11873	0.000351295	0.00473984	ZSCAN18	zinc finger and SCAN domain containing 18 [Source:HGNC Symbol;Acc:HGNC:21037]
ENSG00000223865	1.11802	0.00107751	0.0108833	HLA-DPB1	major histocompatibility complex, class II, DP beta 1 [Source:HGNC Symbol;Acc:HGNC:4940]
ENSG00000275342	1.1141	0.00372873	0.0271149	PRAG1	PEAK1 related, kinase-activating pseudokinase 1 [Source:HGNC Symbol;Acc:HGNC:25438]
ENSG00000183828	1.11242	0.000201865	0.0031088	NUDT14	nudix hydrolase 14 [Source:HGNC Symbol;Acc:HGNC:20141]
ENSG00000254093	1.11223	0.000556953	0.00666984	PINX1	PIN2 (TERF1) interacting telomerase inhibitor 1 [Source:HGNC Symbol;Acc:HGNC:30046]
ENSG00000151746	1.1122	0.000183909	0.00289375	BICD1	BICD cargo adaptor 1 [Source:HGNC Symbol;Acc:HGNC:1049]
ENSG00000189057	1.11108	0.00374225	0.0271829	FAM111B	family with sequence similarity 111 member B [Source:HGNC Symbol;Acc:HGNC:24200]
ENSG00000126870	1.11054	0.000416449	0.00535137	WDR60	WD repeat domain 60 [Source:HGNC Symbol;Acc:HGNC:21862]
ENSG00000100814	1.11018	1.75368e-05	0.000468544	CCNB1IP1	cyclin B1 interacting protein 1 [Source:HGNC Symbol;Acc:HGNC:19437]
ENSG00000147121	1.10935	0.000328025	0.00450089	KRBOX4	KRAB box domain containing 4 [Source:HGNC Symbol;Acc:HGNC:26007]
ENSG00000108175	1.10898	1.87209e-05	0.000492861	ZMIZ1	zinc finger MIZ-type containing 1 [Source:HGNC Symbol;Acc:HGNC:16493]
ENSG00000078177	1.10489	0.000645334	0.00744733	N4BP2	NEDD4 binding protein 2 [Source:HGNC Symbol;Acc:HGNC:29851]
ENSG00000178163	1.10367	0.000533606	0.00645712	ZNF518B	zinc finger protein 518B [Source:HGNC Symbol;Acc:HGNC:29365]
ENSG00000079308	1.10104	0.00569898	0.0368646	TNS1	tensin 1 [Source:HGNC Symbol;Acc:HGNC:11973]
ENSG00000196867	1.09861	0.0054315	0.0356316	ZFP28	ZFP28 zinc finger protein [Source:HGNC Symbol;Acc:HGNC:17801]
ENSG00000137338	1.09795	0.00111052	0.0111445	PGBD1	piggyBac transposable element derived 1 [Source:HGNC Symbol;Acc:HGNC:19398]
ENSG00000144026	1.09786	0.00731769	0.0438006	ZNF514	zinc finger protein 514 [Source:HGNC Symbol;Acc:HGNC:25894]
ENSG00000139146	1.09751	0.00157735	0.0143477	SINHCAF	SIN3-HDAC complex associated factor [Source:HGNC Symbol;Acc:HGNC:30702]
ENSG00000198648	1.09627	0.00122486	0.0118643	STK39	serine/threonine kinase 39 [Source:HGNC Symbol;Acc:HGNC:17717]
ENSG00000160229	1.09557	0.00205058	0.0175203	ZNF66	zinc finger protein 66 [Source:HGNC Symbol;Acc:HGNC:13135]
ENSG00000170464	1.09325	0.000733312	0.00816018	DNAJC18	DnaJ heat shock protein family (Hsp40) member C18 [Source:HGNC Symbol;Acc:HGNC:28429]
ENSG00000197162	1.09272	8.47133e-05	0.00159859	ZNF785	zinc finger protein 785 [Source:HGNC Symbol;Acc:HGNC:26496]
ENSG00000140104	1.09144	0.00152795	0.0140244	CLBA1	clathrin binding box of aftiphilin containing 1 [Source:HGNC Symbol;Acc:HGNC:20126]
ENSG00000137745	1.09115	0.000109682	0.00196011	MMP13	matrix metallopeptidase 13 [Source:HGNC Symbol;Acc:HGNC:7159]
ENSG00000186446	1.08763	0.00694488	0.0421931	ZNF501	zinc finger protein 501 [Source:HGNC Symbol;Acc:HGNC:23717]
ENSG00000138175	1.08746	0.000727908	0.00811119	ARL3	ADP ribosylation factor like GTPase 3 [Source:HGNC Symbol;Acc:HGNC:694]
ENSG00000256087	1.08658	0.00517628	0.0344141	ZNF432	zinc finger protein 432 [Source:HGNC Symbol;Acc:HGNC:20810]
ENSG00000197119	1.08508	0.000236095	0.00347195	SLC25A29	solute carrier family 25 member 29 [Source:HGNC Symbol;Acc:HGNC:20116]
ENSG00000152763	1.08368	5.19133e-05	0.0011045	WDR78	WD repeat domain 78 [Source:HGNC Symbol;Acc:HGNC:26252]
ENSG00000148832	1.0835	0.000998284	0.0102689	PAOX	polyamine oxidase [Source:HGNC Symbol;Acc:HGNC:20837]
ENSG00000067369	1.08064	0.000957934	0.00999349	TP53BP1	tumor protein p53 binding protein 1 [Source:HGNC Symbol;Acc:HGNC:11999]
ENSG00000109113	1.07934	0.00420976	0.0294661	RAB34	RAB34, member RAS oncogene family [Source:HGNC Symbol;Acc:HGNC:16519]
ENSG00000173611	1.07903	0.00082741	0.00893078	SCAI	suppressor of cancer cell invasion [Source:HGNC Symbol;Acc:HGNC:26709]
ENSG00000107537	1.07869	0.000477435	0.00595543	PHYH	phytanoyl-CoA 2-hydroxylase [Source:HGNC Symbol;Acc:HGNC:8940]
ENSG00000198780	1.07594	0.00395366	0.0282123	FAM169A	family with sequence similarity 169 member A [Source:HGNC Symbol;Acc:HGNC:29138]
ENSG00000197603	1.07352	0.000589627	0.00697345	CPLANE1	ciliogenesis and planar polarity effector 1 [Source:HGNC Symbol;Acc:HGNC:25801]
ENSG00000186017	1.07329	0.00760154	0.045083	ZNF566	zinc finger protein 566 [Source:HGNC Symbol;Acc:HGNC:25919]
ENSG00000134013	1.07227	0.00056926	0.0067805	LOXL2	lysyl oxidase like 2 [Source:HGNC Symbol;Acc:HGNC:6666]
ENSG00000175322	1.07225	0.000969233	0.0100724	ZNF519	zinc finger protein 519 [Source:HGNC Symbol;Acc:HGNC:30574]
ENSG00000119927	1.07088	0.00176888	0.0156161	GPAM	glycerol-3-phosphate acyltransferase, mitochondrial [Source:HGNC Symbol;Acc:HGNC:24865]
ENSG00000213923	1.06998	0.00175787	0.0155613	CSNK1E	casein kinase 1 epsilon [Source:HGNC Symbol;Acc:HGNC:2453]
ENSG00000277462	1.06926	0.000234686	0.00345437	ZNF670	zinc finger protein 670 [Source:HGNC Symbol;Acc:HGNC:28167]
ENSG00000257529	1.06781	0.000926727	0.00975594	RPL36A-HNRNPH2	RPL36A-HNRNPH2 readthrough [Source:HGNC Symbol;Acc:HGNC:48349]
ENSG00000203668	1.06779	0.00130716	0.0124877	CHML	CHM like Rab escort protein [Source:HGNC Symbol;Acc:HGNC:1941]
ENSG00000170677	1.06759	2.60187e-05	0.000645273	SOCS6	suppressor of cytokine signaling 6 [Source:HGNC Symbol;Acc:HGNC:16833]
ENSG00000127616	1.06724	0.000116545	0.00205711	SMARCA4	SWI/SNF related, matrix associated, actin dependent regulator of chromatin, subfamily a, member 4 [Source:HGNC Symbol;Acc:HGNC:11100]
ENSG00000119684	1.06594	0.000135828	0.0023125	MLH3	mutL homolog 3 [Source:HGNC Symbol;Acc:HGNC:7128]
ENSG00000159433	1.06516	0.00675209	0.0413901	STARD9	StAR related lipid transfer domain containing 9 [Source:HGNC Symbol;Acc:HGNC:19162]
ENSG00000137404	1.06181	0.00138052	0.0129878	NRM	nurim [Source:HGNC Symbol;Acc:HGNC:8003]
ENSG00000092820	1.06113	0.00847805	0.0489954	EZR	ezrin [Source:HGNC Symbol;Acc:HGNC:12691]
ENSG00000183624	1.06034	0.000562711	0.00672388	HMCES	5-hydroxymethylcytosine binding, ES cell specific [Source:HGNC Symbol;Acc:HGNC:24446]
ENSG00000145391	1.05801	0.00178614	0.0157302	SETD7	SET domain containing 7, histone lysine methyltransferase [Source:HGNC Symbol;Acc:HGNC:30412]
ENSG00000144749	1.05652	0.00173624	0.015424	LRIG1	leucine rich repeats and immunoglobulin like domains 1 [Source:HGNC Symbol;Acc:HGNC:17360]
ENSG00000134461	1.05583	0.000630207	0.00731587	ANKRD16	ankyrin repeat domain 16 [Source:HGNC Symbol;Acc:HGNC:23471]
ENSG00000119401	1.05381	6.02006e-05	0.00123694	TRIM32	tripartite motif containing 32 [Source:HGNC Symbol;Acc:HGNC:16380]
ENSG00000149582	1.05372	0.000794577	0.00867132	TMEM25	transmembrane protein 25 [Source:HGNC Symbol;Acc:HGNC:25890]
ENSG00000198040	1.05364	0.000214783	0.00325918	ZNF84	zinc finger protein 84 [Source:HGNC Symbol;Acc:HGNC:13159]
ENSG00000111371	1.05221	0.000294426	0.00414887	SLC38A1	solute carrier family 38 member 1 [Source:HGNC Symbol;Acc:HGNC:13447]
ENSG00000100902	1.05132	2.40495e-05	0.000608414	PSMA6	proteasome 20S subunit alpha 6 [Source:HGNC Symbol;Acc:HGNC:9535]
ENSG00000166145	1.04863	0.000968181	0.0100724	SPINT1	serine peptidase inhibitor, Kunitz type 1 [Source:HGNC Symbol;Acc:HGNC:11246]
ENSG00000038382	1.04828	0.000453706	0.0057256	TRIO	trio Rho guanine nucleotide exchange factor [Source:HGNC Symbol;Acc:HGNC:12303]
ENSG00000102309	1.04711	0.0045295	0.0310094	PIN4	peptidylprolyl cis/trans isomerase, NIMA-interacting 4 [Source:HGNC Symbol;Acc:HGNC:8992]
ENSG00000117877	1.04478	0.00234977	0.0194107	CD3EAP	CD3e molecule associated protein [Source:HGNC Symbol;Acc:HGNC:24219]
ENSG00000173818	1.04449	0.000101437	0.00185788	ENDOV	endonuclease V [Source:HGNC Symbol;Acc:HGNC:26640]
ENSG00000198169	1.04443	0.000914363	0.00966348	ZNF251	zinc finger protein 251 [Source:HGNC Symbol;Acc:HGNC:13045]
ENSG00000185386	1.04401	0.00401529	0.0285389	MAPK11	mitogen-activated protein kinase 11 [Source:HGNC Symbol;Acc:HGNC:6873]
ENSG00000136068	1.04246	0.00348805	0.0258704	FLNB	filamin B [Source:HGNC Symbol;Acc:HGNC:3755]
ENSG00000128059	1.04135	0.000181719	0.00287607	PPAT	phosphoribosyl pyrophosphate amidotransferase [Source:HGNC Symbol;Acc:HGNC:9238]
ENSG00000155368	1.04049	0.00644181	0.0400208	DBI	diazepam binding inhibitor, acyl-CoA binding protein [Source:HGNC Symbol;Acc:HGNC:2690]
ENSG00000116604	1.03374	5.78336e-05	0.00119895	MEF2D	myocyte enhancer factor 2D [Source:HGNC Symbol;Acc:HGNC:6997]
ENSG00000067191	1.03231	8.26795e-06	0.000260441	CACNB1	calcium voltage-gated channel auxiliary subunit beta 1 [Source:HGNC Symbol;Acc:HGNC:1401]
ENSG00000118276	1.03109	0.000148147	0.00247284	B4GALT6	beta-1,4-galactosyltransferase 6 [Source:HGNC Symbol;Acc:HGNC:929]
ENSG00000163872	1.03033	0.000332703	0.00453434	YEATS2	YEATS domain containing 2 [Source:HGNC Symbol;Acc:HGNC:25489]
ENSG00000187535	1.02733	4.28192e-05	0.000948408	IFT140	intraflagellar transport 140 [Source:HGNC Symbol;Acc:HGNC:29077]
ENSG00000198453	1.02681	0.00509805	0.0340101	ZNF568	zinc finger protein 568 [Source:HGNC Symbol;Acc:HGNC:25392]
ENSG00000142065	1.02482	0.00278183	0.0218963	ZFP14	ZFP14 zinc finger protein [Source:HGNC Symbol;Acc:HGNC:29312]
ENSG00000158691	1.02456	0.00198824	0.0171232	ZSCAN12	zinc finger and SCAN domain containing 12 [Source:HGNC Symbol;Acc:HGNC:13172]
ENSG00000139687	1.02436	0.00324328	0.0244583	RB1	RB transcriptional corepressor 1 [Source:HGNC Symbol;Acc:HGNC:9884]
ENSG00000065600	1.02304	4.66687e-05	0.00101561	PACC1	proton activated chloride channel 1 [Source:HGNC Symbol;Acc:HGNC:25593]
ENSG00000180479	1.02194	0.0026514	0.0211766	ZNF571	zinc finger protein 571 [Source:HGNC Symbol;Acc:HGNC:25000]
ENSG00000100941	1.02062	0.00420018	0.0294649	PNN	pinin, desmosome associated protein [Source:HGNC Symbol;Acc:HGNC:9162]
ENSG00000162813	1.01948	0.00173855	0.015424	BPNT1	3'(2'), 5'-bisphosphate nucleotidase 1 [Source:HGNC Symbol;Acc:HGNC:1096]
ENSG00000141959	1.01802	0.000314158	0.00435864	PFKL	phosphofructokinase, liver type [Source:HGNC Symbol;Acc:HGNC:8876]
ENSG00000276293	1.01703	0.000100817	0.0018528	PIP4K2B	phosphatidylinositol-5-phosphate 4-kinase type 2 beta [Source:HGNC Symbol;Acc:HGNC:8998]
ENSG00000108557	1.0169	3.10834e-06	0.000123351	RAI1	retinoic acid induced 1 [Source:HGNC Symbol;Acc:HGNC:9834]
ENSG00000047579	1.01633	0.000296817	0.0041753	DTNBP1	dystrobrevin binding protein 1 [Source:HGNC Symbol;Acc:HGNC:17328]
ENSG00000111906	1.0145	0.000163931	0.00266219	HDDC2	HD domain containing 2 [Source:HGNC Symbol;Acc:HGNC:21078]
ENSG00000166780	1.01175	0.00572892	0.0370028	BMERB1	bMERB domain containing 1 [Source:HGNC Symbol;Acc:HGNC:19213]
ENSG00000198771	1.01026	0.00176721	0.0156098	RCSD1	RCSD domain containing 1 [Source:HGNC Symbol;Acc:HGNC:28310]
ENSG00000152492	1.00952	0.000886482	0.00943037	CCDC50	coiled-coil domain containing 50 [Source:HGNC Symbol;Acc:HGNC:18111]
ENSG00000117632	1.00892	0.000519838	0.006329	STMN1	stathmin 1 [Source:HGNC Symbol;Acc:HGNC:6510]
ENSG00000167393	1.00887	0.00553917	0.0360904	PPP2R3B	protein phosphatase 2 regulatory subunit B''beta [Source:HGNC Symbol;Acc:HGNC:13417]
ENSG00000177383	1.00795	0.00384461	0.0277052	MAGEF1	MAGE family member F1 [Source:HGNC Symbol;Acc:HGNC:29639]
ENSG00000197965	1.0075	0.00195875	0.0169595	MPZL1	myelin protein zero like 1 [Source:HGNC Symbol;Acc:HGNC:7226]
ENSG00000164764	1.00629	2.1166e-07	1.41611e-05	SBSPON	somatomedin B and thrombospondin type 1 domain containing [Source:HGNC Symbol;Acc:HGNC:30362]
ENSG00000107815	1.00572	1.11014e-06	5.5476e-05	TWNK	twinkle mtDNA helicase [Source:HGNC Symbol;Acc:HGNC:1160]
ENSG00000129566	1.0042	0.00709732	0.0428778	TEP1	telomerase associated protein 1 [Source:HGNC Symbol;Acc:HGNC:11726]
ENSG00000082269	1.00414	0.00250012	0.0203415	FAM135A	family with sequence similarity 135 member A [Source:HGNC Symbol;Acc:HGNC:21084]
ENSG00000185024	1.00388	1.50737e-05	0.000412957	BRF1	BRF1 RNA polymerase III transcription initiation factor subunit [Source:HGNC Symbol;Acc:HGNC:11551]
ENSG00000155254	1.00273	0.00312809	0.0237445	MARVELD1	MARVEL domain containing 1 [Source:HGNC Symbol;Acc:HGNC:28674]
ENSG00000198324	1.0014	0.000220536	0.0033185	PHETA1	PH domain containing endocytic trafficking adaptor 1 [Source:HGNC Symbol;Acc:HGNC:26509]
ENSG00000131089	1.00122	0.000943388	0.00987995	ARHGEF9	Cdc42 guanine nucleotide exchange factor 9 [Source:HGNC Symbol;Acc:HGNC:14561]
ENSG00000167261	-1.00044	0.00159748	0.0144901	DPEP2	dipeptidase 2 [Source:HGNC Symbol;Acc:HGNC:23028]
ENSG00000164543	-1.00206	0.0006444	0.00744377	STK17A	serine/threonine kinase 17a [Source:HGNC Symbol;Acc:HGNC:11395]
ENSG00000188897	-1.00241	5.06888e-05	0.00108415	AC099489.1	novel lipoprotein amino terminal region containing protein
ENSG00000049239	-1.00421	0.00225886	0.0188231	H6PD	hexose-6-phosphate dehydrogenase/glucose 1-dehydrogenase [Source:HGNC Symbol;Acc:HGNC:4795]
ENSG00000166900	-1.00436	0.00112305	0.0112058	STX3	syntaxin 3 [Source:HGNC Symbol;Acc:HGNC:11438]
ENSG00000139174	-1.00685	0.00230374	0.0191183	PRICKLE1	prickle planar cell polarity protein 1 [Source:HGNC Symbol;Acc:HGNC:17019]
ENSG00000117643	-1.00695	0.00141508	0.0131903	MAN1C1	mannosidase alpha class 1C member 1 [Source:HGNC Symbol;Acc:HGNC:19080]
ENSG00000171840	-1.00812	0.00402258	0.0285656	NINJ2	ninjurin 2 [Source:HGNC Symbol;Acc:HGNC:7825]
ENSG00000131067	-1.00913	0.00543847	0.0356316	GGT7	gamma-glutamyltransferase 7 [Source:HGNC Symbol;Acc:HGNC:4259]
ENSG00000053918	-1.00914	0.00784002	0.0462264	KCNQ1	potassium voltage-gated channel subfamily Q member 1 [Source:HGNC Symbol;Acc:HGNC:6294]
ENSG00000140092	-1.0095	0.0072595	0.0435006	FBLN5	fibulin 5 [Source:HGNC Symbol;Acc:HGNC:3602]
ENSG00000162711	-1.01304	0.00425167	0.0296566	NLRP3	NLR family pyrin domain containing 3 [Source:HGNC Symbol;Acc:HGNC:16400]
ENSG00000132849	-1.0153	0.00293094	0.0226839	PATJ	PATJ crumbs cell polarity complex component [Source:HGNC Symbol;Acc:HGNC:28881]
ENSG00000177105	-1.01542	0.00455975	0.0311112	RHOG	ras homolog family member G [Source:HGNC Symbol;Acc:HGNC:672]
ENSG00000168615	-1.01794	0.000792142	0.00866007	ADAM9	ADAM metallopeptidase domain 9 [Source:HGNC Symbol;Acc:HGNC:216]
ENSG00000183401	-1.01945	0.00155032	0.0141655	CCDC159	coiled-coil domain containing 159 [Source:HGNC Symbol;Acc:HGNC:26996]
ENSG00000081237	-1.02031	6.69906e-05	0.00134571	PTPRC	protein tyrosine phosphatase receptor type C [Source:HGNC Symbol;Acc:HGNC:9666]
ENSG00000051009	-1.02099	0.000518541	0.00632682	FAM160A2	family with sequence similarity 160 member A2 [Source:HGNC Symbol;Acc:HGNC:25378]
ENSG00000225697	-1.0216	0.00409155	0.0288655	SLC26A6	solute carrier family 26 member 6 [Source:HGNC Symbol;Acc:HGNC:14472]
ENSG00000137575	-1.02301	4.14907e-06	0.000155865	SDCBP	syndecan binding protein [Source:HGNC Symbol;Acc:HGNC:10662]
ENSG00000177666	-1.02332	0.00109687	0.0110535	PNPLA2	patatin like phospholipase domain containing 2 [Source:HGNC Symbol;Acc:HGNC:30802]
ENSG00000172164	-1.02403	0.00149923	0.0138078	SNTB1	syntrophin beta 1 [Source:HGNC Symbol;Acc:HGNC:11168]
ENSG00000169752	-1.02797	0.000399711	0.00519816	NRG4	neuregulin 4 [Source:HGNC Symbol;Acc:HGNC:29862]
ENSG00000185215	-1.03023	0.00316799	0.0239798	TNFAIP2	TNF alpha induced protein 2 [Source:HGNC Symbol;Acc:HGNC:11895]
ENSG00000214595	-1.03072	0.00392434	0.028065	EML6	EMAP like 6 [Source:HGNC Symbol;Acc:HGNC:35412]
ENSG00000143384	-1.03151	4.35709e-07	2.6128e-05	MCL1	MCL1 apoptosis regulator, BCL2 family member [Source:HGNC Symbol;Acc:HGNC:6943]
ENSG00000148600	-1.03395	0.00651513	0.0403236	CDHR1	cadherin related family member 1 [Source:HGNC Symbol;Acc:HGNC:14550]
ENSG00000167202	-1.03446	3.39302e-06	0.000131742	TBC1D2B	TBC1 domain family member 2B [Source:HGNC Symbol;Acc:HGNC:29183]
ENSG00000182197	-1.03724	0.00847004	0.0489814	EXT1	exostosin glycosyltransferase 1 [Source:HGNC Symbol;Acc:HGNC:3512]
ENSG00000070081	-1.03804	0.000114352	0.0020279	NUCB2	nucleobindin 2 [Source:HGNC Symbol;Acc:HGNC:8044]
ENSG00000197930	-1.03811	4.96037e-06	0.000174975	ERO1A	endoplasmic reticulum oxidoreductase 1 alpha [Source:HGNC Symbol;Acc:HGNC:13280]
ENSG00000196329	-1.0389	0.00870044	0.0498474	GIMAP5	GTPase, IMAP family member 5 [Source:HGNC Symbol;Acc:HGNC:18005]
ENSG00000168329	-1.0393	0.00783384	0.0462068	CX3CR1	C-X3-C motif chemokine receptor 1 [Source:HGNC Symbol;Acc:HGNC:2558]
ENSG00000025039	-1.04179	0.00292849	0.0226758	RRAGD	Ras related GTP binding D [Source:HGNC Symbol;Acc:HGNC:19903]
ENSG00000179630	-1.04455	0.00764168	0.0452593	LACC1	laccase domain containing 1 [Source:HGNC Symbol;Acc:HGNC:26789]
ENSG00000249437	-1.04629	0.000509483	0.00624178	NAIP	NLR family apoptosis inhibitory protein [Source:HGNC Symbol;Acc:HGNC:7634]
ENSG00000134571	-1.04636	0.00733525	0.0438571	MYBPC3	myosin binding protein C3 [Source:HGNC Symbol;Acc:HGNC:7551]
ENSG00000083454	-1.04659	0.00408898	0.0288601	P2RX5	purinergic receptor P2X 5 [Source:HGNC Symbol;Acc:HGNC:8536]
ENSG00000181409	-1.04731	0.00549125	0.0358792	AATK	apoptosis associated tyrosine kinase [Source:HGNC Symbol;Acc:HGNC:21]
ENSG00000135677	-1.04948	1.67214e-05	0.000450475	GNS	glucosamine (N-acetyl)-6-sulfatase [Source:HGNC Symbol;Acc:HGNC:4422]
ENSG00000173208	-1.05296	0.00789137	0.0464277	ABCD2	ATP binding cassette subfamily D member 2 [Source:HGNC Symbol;Acc:HGNC:66]
ENSG00000105220	-1.05488	0.00135391	0.0128078	GPI	glucose-6-phosphate isomerase [Source:HGNC Symbol;Acc:HGNC:4458]
ENSG00000177628	-1.05938	0.00213567	0.0180473	GBA	glucosylceramidase beta [Source:HGNC Symbol;Acc:HGNC:4177]
ENSG00000179348	-1.06003	0.00653087	0.0403593	GATA2	GATA binding protein 2 [Source:HGNC Symbol;Acc:HGNC:4171]
ENSG00000157303	-1.06284	0.00357887	0.0262911	SUSD3	sushi domain containing 3 [Source:HGNC Symbol;Acc:HGNC:28391]
ENSG00000005020	-1.06485	0.00448893	0.0308203	SKAP2	src kinase associated phosphoprotein 2 [Source:HGNC Symbol;Acc:HGNC:15687]
ENSG00000100612	-1.06689	8.17115e-08	6.6482e-06	DHRS7	dehydrogenase/reductase 7 [Source:HGNC Symbol;Acc:HGNC:21524]
ENSG00000175066	-1.06871	0.000174587	0.00279599	GK5	glycerol kinase 5 [Source:HGNC Symbol;Acc:HGNC:28635]
ENSG00000115919	-1.07292	0.00283063	0.0221235	KYNU	kynureninase [Source:HGNC Symbol;Acc:HGNC:6469]
ENSG00000175505	-1.07329	0.00768287	0.0454322	CLCF1	cardiotrophin like cytokine factor 1 [Source:HGNC Symbol;Acc:HGNC:17412]
ENSG00000132825	-1.07416	0.000154821	0.00254617	PPP1R3D	protein phosphatase 1 regulatory subunit 3D [Source:HGNC Symbol;Acc:HGNC:9294]
ENSG00000120915	-1.0765	0.00159159	0.014461	EPHX2	epoxide hydrolase 2 [Source:HGNC Symbol;Acc:HGNC:3402]
ENSG00000118495	-1.08016	0.00515393	0.0343122	PLAGL1	PLAG1 like zinc finger 1 [Source:HGNC Symbol;Acc:HGNC:9046]
ENSG00000126822	-1.08052	0.00650309	0.0402799	PLEKHG3	pleckstrin homology and RhoGEF domain containing G3 [Source:HGNC Symbol;Acc:HGNC:20364]
ENSG00000107566	-1.08116	0.00186761	0.0163098	ERLIN1	ER lipid raft associated 1 [Source:HGNC Symbol;Acc:HGNC:16947]
ENSG00000125753	-1.08841	0.00257403	0.0207678	VASP	vasodilator stimulated phosphoprotein [Source:HGNC Symbol;Acc:HGNC:12652]
ENSG00000243414	-1.08856	0.000949864	0.0099285	TICAM2	toll like receptor adaptor molecule 2 [Source:HGNC Symbol;Acc:HGNC:21354]
ENSG00000263961	-1.09085	0.00598235	0.0382242	RHEX	regulator of hemoglobinization and erythroid cell expansion [Source:HGNC Symbol;Acc:HGNC:25341]
ENSG00000115295	-1.09311	0.00138437	0.0130014	CLIP4	CAP-Gly domain containing linker protein family member 4 [Source:HGNC Symbol;Acc:HGNC:26108]
ENSG00000185829	-1.09415	0.000150489	0.00249648	ARL17A	ADP ribosylation factor like GTPase 17A [Source:HGNC Symbol;Acc:HGNC:24096]
ENSG00000101236	-1.09684	0.00136023	0.0128492	RNF24	ring finger protein 24 [Source:HGNC Symbol;Acc:HGNC:13779]
ENSG00000145819	-1.09935	5.70465e-05	0.00118736	ARHGAP26	Rho GTPase activating protein 26 [Source:HGNC Symbol;Acc:HGNC:17073]
ENSG00000049245	-1.10088	6.52032e-11	1.91946e-08	VAMP3	vesicle associated membrane protein 3 [Source:HGNC Symbol;Acc:HGNC:12644]
ENSG00000168404	-1.10101	0.000164374	0.0026659	MLKL	mixed lineage kinase domain like pseudokinase [Source:HGNC Symbol;Acc:HGNC:26617]
ENSG00000066336	-1.10173	8.24987e-05	0.00156696	SPI1	Spi-1 proto-oncogene [Source:HGNC Symbol;Acc:HGNC:11241]
ENSG00000178996	-1.10194	2.17231e-05	0.00055805	SNX18	sorting nexin 18 [Source:HGNC Symbol;Acc:HGNC:19245]
ENSG00000160712	-1.10199	0.00509008	0.0339849	IL6R	interleukin 6 receptor [Source:HGNC Symbol;Acc:HGNC:6019]
ENSG00000011198	-1.10272	1.1632e-06	5.75943e-05	ABHD5	abhydrolase domain containing 5 [Source:HGNC Symbol;Acc:HGNC:21396]
ENSG00000035403	-1.10646	8.1412e-08	6.6482e-06	VCL	vinculin [Source:HGNC Symbol;Acc:HGNC:12665]
ENSG00000135404	-1.10716	0.00137413	0.0129427	CD63	CD63 molecule [Source:HGNC Symbol;Acc:HGNC:1692]
ENSG00000137462	-1.10979	0.00631645	0.039578	TLR2	toll like receptor 2 [Source:HGNC Symbol;Acc:HGNC:11848]
ENSG00000166821	-1.11046	0.00133545	0.0126742	PEX11A	peroxisomal biogenesis factor 11 alpha [Source:HGNC Symbol;Acc:HGNC:8852]
ENSG00000197081	-1.11128	0.000615808	0.00719112	IGF2R	insulin like growth factor 2 receptor [Source:HGNC Symbol;Acc:HGNC:5467]
ENSG00000184933	-1.11382	0.00410327	0.028923	OR6A2	olfactory receptor family 6 subfamily A member 2 [Source:HGNC Symbol;Acc:HGNC:15301]
ENSG00000156675	-1.11628	1.73518e-05	0.000465462	RAB11FIP1	RAB11 family interacting protein 1 [Source:HGNC Symbol;Acc:HGNC:30265]
ENSG00000104763	-1.11677	2.64492e-05	0.00065181	ASAH1	N-acylsphingosine amidohydrolase 1 [Source:HGNC Symbol;Acc:HGNC:735]
ENSG00000110931	-1.11852	3.2991e-05	0.000769302	CAMKK2	calcium/calmodulin dependent protein kinase kinase 2 [Source:HGNC Symbol;Acc:HGNC:1470]
ENSG00000072110	-1.11856	3.0121e-05	0.000715087	ACTN1	actinin alpha 1 [Source:HGNC Symbol;Acc:HGNC:163]
ENSG00000241839	-1.11888	0.000309386	0.00430719	PLEKHO2	pleckstrin homology domain containing O2 [Source:HGNC Symbol;Acc:HGNC:30026]
ENSG00000183091	-1.12338	0.00375351	0.0272353	NEB	nebulin [Source:HGNC Symbol;Acc:HGNC:7720]
ENSG00000175106	-1.12418	0.000172112	0.00276729	TVP23C	trans-golgi network vesicle protein 23 homolog C [Source:HGNC Symbol;Acc:HGNC:30453]
ENSG00000138463	-1.12935	4.91198e-07	2.88152e-05	SLC49A4	solute carrier family 49 member 4 [Source:HGNC Symbol;Acc:HGNC:16628]
ENSG00000142657	-1.13057	0.00022575	0.00337187	PGD	phosphogluconate dehydrogenase [Source:HGNC Symbol;Acc:HGNC:8891]
ENSG00000073331	-1.13268	0.00383287	0.0276689	ALPK1	alpha kinase 1 [Source:HGNC Symbol;Acc:HGNC:20917]
ENSG00000164674	-1.13602	0.00733429	0.0438571	SYTL3	synaptotagmin like 3 [Source:HGNC Symbol;Acc:HGNC:15587]
ENSG00000206127	-1.13831	0.00705343	0.0426764	GOLGA8O	golgin A8 family member O [Source:HGNC Symbol;Acc:HGNC:44406]
ENSG00000105088	-1.14278	0.0085275	0.0491698	OLFM2	olfactomedin 2 [Source:HGNC Symbol;Acc:HGNC:17189]
ENSG00000165533	-1.14329	0.000906533	0.00959953	TTC8	tetratricopeptide repeat domain 8 [Source:HGNC Symbol;Acc:HGNC:20087]
ENSG00000188404	-1.14438	0.000563252	0.00672538	SELL	selectin L [Source:HGNC Symbol;Acc:HGNC:10720]
ENSG00000116679	-1.14962	1.4165e-05	0.000390708	IVNS1ABP	influenza virus NS1A binding protein [Source:HGNC Symbol;Acc:HGNC:16951]
ENSG00000163162	-1.15049	0.00782127	0.0461663	RNF149	ring finger protein 149 [Source:HGNC Symbol;Acc:HGNC:23137]
ENSG00000026103	-1.15086	0.000451619	0.00570817	FAS	Fas cell surface death receptor [Source:HGNC Symbol;Acc:HGNC:11920]
ENSG00000111846	-1.15417	0.00164615	0.0147989	GCNT2	glucosaminyl (N-acetyl) transferase 2 (I blood group) [Source:HGNC Symbol;Acc:HGNC:4204]
ENSG00000095383	-1.15836	0.00111303	0.0111445	TBC1D2	TBC1 domain family member 2 [Source:HGNC Symbol;Acc:HGNC:18026]
ENSG00000133104	-1.15922	0.00789972	0.04646	SPART	spartin [Source:HGNC Symbol;Acc:HGNC:18514]
ENSG00000196352	-1.16001	0.000327651	0.00449958	CD55	CD55 molecule (Cromer blood group) [Source:HGNC Symbol;Acc:HGNC:2665]
ENSG00000138448	-1.1606	0.00454572	0.0310632	ITGAV	integrin subunit alpha V [Source:HGNC Symbol;Acc:HGNC:6150]
ENSG00000165572	-1.16414	6.85958e-08	5.81484e-06	KBTBD6	kelch repeat and BTB domain containing 6 [Source:HGNC Symbol;Acc:HGNC:25340]
ENSG00000163131	-1.16734	6.63565e-10	1.29443e-07	CTSS	cathepsin S [Source:HGNC Symbol;Acc:HGNC:2545]
ENSG00000161381	-1.17003	0.000277748	0.0039413	PLXDC1	plexin domain containing 1 [Source:HGNC Symbol;Acc:HGNC:20945]
ENSG00000099194	-1.17021	0.00386191	0.0277587	SCD	stearoyl-CoA desaturase [Source:HGNC Symbol;Acc:HGNC:10571]
ENSG00000163235	-1.17094	9.45154e-05	0.00175493	TGFA	transforming growth factor alpha [Source:HGNC Symbol;Acc:HGNC:11765]
ENSG00000123329	-1.17407	1.1242e-05	0.000327374	ARHGAP9	Rho GTPase activating protein 9 [Source:HGNC Symbol;Acc:HGNC:14130]
ENSG00000003402	-1.17541	5.72085e-07	3.29631e-05	CFLAR	CASP8 and FADD like apoptosis regulator [Source:HGNC Symbol;Acc:HGNC:1876]
ENSG00000159128	-1.18482	6.37349e-08	5.489e-06	IFNGR2	interferon gamma receptor 2 [Source:HGNC Symbol;Acc:HGNC:5440]
ENSG00000140287	-1.18646	0.00161386	0.0146059	HDC	histidine decarboxylase [Source:HGNC Symbol;Acc:HGNC:4855]
ENSG00000164713	-1.18823	0.00218877	0.0184287	BRI3	brain protein I3 [Source:HGNC Symbol;Acc:HGNC:1109]
ENSG00000101336	-1.18849	7.36656e-05	0.00144572	HCK	HCK proto-oncogene, Src family tyrosine kinase [Source:HGNC Symbol;Acc:HGNC:4840]
ENSG00000120696	-1.18998	1.86428e-06	8.50269e-05	KBTBD7	kelch repeat and BTB domain containing 7 [Source:HGNC Symbol;Acc:HGNC:25266]
ENSG00000117281	-1.19047	0.00690944	0.0420409	CD160	CD160 molecule [Source:HGNC Symbol;Acc:HGNC:17013]
ENSG00000198948	-1.19162	0.00317151	0.0239953	MFAP3L	microfibril associated protein 3 like [Source:HGNC Symbol;Acc:HGNC:29083]
ENSG00000008226	-1.1917	0.00299447	0.0230544	DLEC1	DLEC1 cilia and flagella associated protein [Source:HGNC Symbol;Acc:HGNC:2899]
ENSG00000198673	-1.1921	3.94049e-07	2.43302e-05	TAFA2	TAFA chemokine like family member 2 [Source:HGNC Symbol;Acc:HGNC:21589]
ENSG00000146904	-1.19291	0.00440245	0.0304486	EPHA1	EPH receptor A1 [Source:HGNC Symbol;Acc:HGNC:3385]
ENSG00000169330	-1.19592	0.00536201	0.0352573	MINAR1	membrane integral NOTCH2 associated receptor 1 [Source:HGNC Symbol;Acc:HGNC:29172]
ENSG00000187796	-1.1961	0.00821842	0.0478477	CARD9	caspase recruitment domain family member 9 [Source:HGNC Symbol;Acc:HGNC:16391]
ENSG00000147655	-1.19754	0.00157234	0.0143263	RSPO2	R-spondin 2 [Source:HGNC Symbol;Acc:HGNC:28583]
ENSG00000197403	-1.19823	0.00720032	0.0433063	OR6N1	olfactory receptor family 6 subfamily N member 1 [Source:HGNC Symbol;Acc:HGNC:15034]
ENSG00000187554	-1.19926	0.0056197	0.036483	TLR5	toll like receptor 5 [Source:HGNC Symbol;Acc:HGNC:11851]
ENSG00000140368	-1.20044	0.000174968	0.00279931	PSTPIP1	proline-serine-threonine phosphatase interacting protein 1 [Source:HGNC Symbol;Acc:HGNC:9580]
ENSG00000176749	-1.20096	6.89165e-05	0.00137079	CDK5R1	cyclin dependent kinase 5 regulatory subunit 1 [Source:HGNC Symbol;Acc:HGNC:1775]
ENSG00000170525	-1.20187	0.000758426	0.0083592	PFKFB3	6-phosphofructo-2-kinase/fructose-2,6-biphosphatase 3 [Source:HGNC Symbol;Acc:HGNC:8874]
ENSG00000139832	-1.20335	0.00684937	0.0417695	RAB20	RAB20, member RAS oncogene family [Source:HGNC Symbol;Acc:HGNC:18260]
ENSG00000149177	-1.20337	0.00860343	0.0494666	PTPRJ	protein tyrosine phosphatase receptor type J [Source:HGNC Symbol;Acc:HGNC:9673]
ENSG00000162688	-1.20449	2.68528e-05	0.000657208	AGL	amylo-alpha-1, 6-glucosidase, 4-alpha-glucanotransferase [Source:HGNC Symbol;Acc:HGNC:321]
ENSG00000170921	-1.2046	0.00219768	0.0184749	TANC2	tetratricopeptide repeat, ankyrin repeat and coiled-coil containing 2 [Source:HGNC Symbol;Acc:HGNC:30212]
ENSG00000187049	-1.21322	0.0045678	0.031153	TMEM216	transmembrane protein 216 [Source:HGNC Symbol;Acc:HGNC:25018]
ENSG00000141337	-1.21353	0.00022082	0.00331969	ARSG	arylsulfatase G [Source:HGNC Symbol;Acc:HGNC:24102]
ENSG00000115956	-1.21485	0.000816742	0.00886202	PLEK	pleckstrin [Source:HGNC Symbol;Acc:HGNC:9070]
ENSG00000103811	-1.21953	0.003552	0.0261635	CTSH	cathepsin H [Source:HGNC Symbol;Acc:HGNC:2535]
ENSG00000130589	-1.22056	0.00532469	0.0351279	HELZ2	helicase with zinc finger 2 [Source:HGNC Symbol;Acc:HGNC:30021]
ENSG00000107738	-1.22131	0.00568692	0.0368014	VSIR	V-set immunoregulatory receptor [Source:HGNC Symbol;Acc:HGNC:30085]
ENSG00000137767	-1.22134	0.00141305	0.0131794	SQOR	sulfide quinone oxidoreductase [Source:HGNC Symbol;Acc:HGNC:20390]
ENSG00000100599	-1.2218	0.00106295	0.0107766	RIN3	Ras and Rab interactor 3 [Source:HGNC Symbol;Acc:HGNC:18751]
ENSG00000155465	-1.2259	0.00389951	0.0279491	SLC7A7	solute carrier family 7 member 7 [Source:HGNC Symbol;Acc:HGNC:11065]
ENSG00000205133	-1.22608	3.83433e-07	2.3786e-05	TRIQK	triple QxxK/R motif containing [Source:HGNC Symbol;Acc:HGNC:27828]
ENSG00000163823	-1.22667	0.00352436	0.0260324	CCR1	C-C motif chemokine receptor 1 [Source:HGNC Symbol;Acc:HGNC:1602]
ENSG00000177674	-1.22945	0.0061236	0.0387597	AGTRAP	angiotensin II receptor associated protein [Source:HGNC Symbol;Acc:HGNC:13539]
ENSG00000054523	-1.22962	1.20276e-05	0.000342849	KIF1B	kinesin family member 1B [Source:HGNC Symbol;Acc:HGNC:16636]
ENSG00000141012	-1.23114	0.000125729	0.00217256	GALNS	galactosamine (N-acetyl)-6-sulfatase [Source:HGNC Symbol;Acc:HGNC:4122]
ENSG00000124215	-1.23295	0.000972331	0.0100922	CDH26	cadherin 26 [Source:HGNC Symbol;Acc:HGNC:15902]
ENSG00000137393	-1.23359	0.000741118	0.00823007	RNF144B	ring finger protein 144B [Source:HGNC Symbol;Acc:HGNC:21578]
ENSG00000121989	-1.23368	0.00300773	0.0231345	ACVR2A	activin A receptor type 2A [Source:HGNC Symbol;Acc:HGNC:173]
ENSG00000166927	-1.23486	0.000929776	0.00977236	MS4A7	membrane spanning 4-domains A7 [Source:HGNC Symbol;Acc:HGNC:13378]
ENSG00000051382	-1.23646	3.8329e-10	7.95622e-08	PIK3CB	phosphatidylinositol-4,5-bisphosphate 3-kinase catalytic subunit beta [Source:HGNC Symbol;Acc:HGNC:8976]
ENSG00000196189	-1.23848	0.00161663	0.0146146	SEMA4A	semaphorin 4A [Source:HGNC Symbol;Acc:HGNC:10729]
ENSG00000042980	-1.23967	0.00025257	0.00365775	ADAM28	ADAM metallopeptidase domain 28 [Source:HGNC Symbol;Acc:HGNC:206]
ENSG00000145416	-1.24125	0.000868973	0.00928682	MARCHF1	membrane associated ring-CH-type finger 1 [Source:HGNC Symbol;Acc:HGNC:26077]
ENSG00000128512	-1.24368	0.00401041	0.0285167	DOCK4	dedicator of cytokinesis 4 [Source:HGNC Symbol;Acc:HGNC:19192]
ENSG00000030582	-1.24432	0.00572948	0.0370028	GRN	granulin precursor [Source:HGNC Symbol;Acc:HGNC:4601]
ENSG00000117298	-1.24496	0.000704567	0.00789457	ECE1	endothelin converting enzyme 1 [Source:HGNC Symbol;Acc:HGNC:3146]
ENSG00000144802	-1.24563	0.00227093	0.0189139	NFKBIZ	NFKB inhibitor zeta [Source:HGNC Symbol;Acc:HGNC:29805]
ENSG00000148200	-1.24583	0.000109663	0.00196011	NR6A1	nuclear receptor subfamily 6 group A member 1 [Source:HGNC Symbol;Acc:HGNC:7985]
ENSG00000085719	-1.24594	3.49181e-09	5.09332e-07	CPNE3	copine 3 [Source:HGNC Symbol;Acc:HGNC:2316]
ENSG00000124788	-1.2473	0.000457828	0.00574628	ATXN1	ataxin 1 [Source:HGNC Symbol;Acc:HGNC:10548]
ENSG00000168071	-1.24798	2.81264e-06	0.000113274	CCDC88B	coiled-coil domain containing 88B [Source:HGNC Symbol;Acc:HGNC:26757]
ENSG00000142512	-1.25004	0.00178321	0.0157169	SIGLEC10	sialic acid binding Ig like lectin 10 [Source:HGNC Symbol;Acc:HGNC:15620]
ENSG00000163803	-1.2564	0.00369249	0.0269181	PLB1	phospholipase B1 [Source:HGNC Symbol;Acc:HGNC:30041]
ENSG00000189067	-1.25765	0.000315424	0.00436872	LITAF	lipopolysaccharide induced TNF factor [Source:HGNC Symbol;Acc:HGNC:16841]
ENSG00000116729	-1.25778	0.00309902	0.0236135	WLS	Wnt ligand secretion mediator [Source:HGNC Symbol;Acc:HGNC:30238]
ENSG00000154265	-1.26035	3.28031e-05	0.000767656	ABCA5	ATP binding cassette subfamily A member 5 [Source:HGNC Symbol;Acc:HGNC:35]
ENSG00000136250	-1.2661	0.00101347	0.0103987	AOAH	acyloxyacyl hydrolase [Source:HGNC Symbol;Acc:HGNC:548]
ENSG00000102543	-1.26657	2.50756e-05	0.000627511	CDADC1	cytidine and dCMP deaminase domain containing 1 [Source:HGNC Symbol;Acc:HGNC:20299]
ENSG00000105514	-1.26843	0.00128319	0.0122935	RAB3D	RAB3D, member RAS oncogene family [Source:HGNC Symbol;Acc:HGNC:9779]
ENSG00000081377	-1.26976	0.00221633	0.0185834	CDC14B	cell division cycle 14B [Source:HGNC Symbol;Acc:HGNC:1719]
ENSG00000204815	-1.2718	0.00791907	0.0465231	TTC25	tetratricopeptide repeat domain 25 [Source:HGNC Symbol;Acc:HGNC:25280]
ENSG00000189045	-1.27886	0.0078706	0.0463224	ANKDD1B	ankyrin repeat and death domain containing 1B [Source:HGNC Symbol;Acc:HGNC:32525]
ENSG00000137502	-1.27891	0.000246056	0.00358263	RAB30	RAB30, member RAS oncogene family [Source:HGNC Symbol;Acc:HGNC:9770]
ENSG00000001561	-1.27963	0.000502766	0.00618563	ENPP4	ectonucleotide pyrophosphatase/phosphodiesterase 4 [Source:HGNC Symbol;Acc:HGNC:3359]
ENSG00000122035	-1.28055	0.000531733	0.00643926	RASL11A	RAS like family 11 member A [Source:HGNC Symbol;Acc:HGNC:23802]
ENSG00000175556	-1.28283	0.000277249	0.00394112	LONRF3	LON peptidase N-terminal domain and ring finger 3 [Source:HGNC Symbol;Acc:HGNC:21152]
ENSG00000170571	-1.28285	1.53558e-08	1.66863e-06	EMB	embigin [Source:HGNC Symbol;Acc:HGNC:30465]
ENSG00000059377	-1.28315	0.00267197	0.0212276	TBXAS1	thromboxane A synthase 1 [Source:HGNC Symbol;Acc:HGNC:11609]
ENSG00000187268	-1.2854	0.00553895	0.0360904	FAM9C	family with sequence similarity 9 member C [Source:HGNC Symbol;Acc:HGNC:18405]
ENSG00000160593	-1.28584	0.00405405	0.0287136	JAML	junction adhesion molecule like [Source:HGNC Symbol;Acc:HGNC:19084]
ENSG00000187134	-1.28652	0.00449236	0.0308203	AKR1C1	aldo-keto reductase family 1 member C1 [Source:HGNC Symbol;Acc:HGNC:384]
ENSG00000129467	-1.28836	0.00133474	0.0126742	ADCY4	adenylate cyclase 4 [Source:HGNC Symbol;Acc:HGNC:235]
ENSG00000141574	-1.2887	0.00383648	0.0276689	SECTM1	secreted and transmembrane 1 [Source:HGNC Symbol;Acc:HGNC:10707]
ENSG00000155926	-1.28875	0.000638038	0.00737891	SLA	Src like adaptor [Source:HGNC Symbol;Acc:HGNC:10902]
ENSG00000275302	-1.29215	0.00460287	0.0313556	CCL4	C-C motif chemokine ligand 4 [Source:HGNC Symbol;Acc:HGNC:10630]
ENSG00000188559	-1.29279	1.11049e-05	0.000324547	RALGAPA2	Ral GTPase activating protein catalytic subunit alpha 2 [Source:HGNC Symbol;Acc:HGNC:16207]
ENSG00000188786	-1.29432	6.86352e-09	8.68182e-07	MTF1	metal regulatory transcription factor 1 [Source:HGNC Symbol;Acc:HGNC:7428]
ENSG00000117479	-1.29764	0.00066762	0.00760708	SLC19A2	solute carrier family 19 member 2 [Source:HGNC Symbol;Acc:HGNC:10938]
ENSG00000184613	-1.2999	0.00659344	0.0406684	NELL2	neural EGFL like 2 [Source:HGNC Symbol;Acc:HGNC:7751]
ENSG00000133318	-1.30002	3.95216e-09	5.66278e-07	RTN3	reticulon 3 [Source:HGNC Symbol;Acc:HGNC:10469]
ENSG00000142347	-1.30062	0.00132767	0.0126226	MYO1F	myosin IF [Source:HGNC Symbol;Acc:HGNC:7600]
ENSG00000169826	-1.30076	7.11311e-08	5.96728e-06	CSGALNACT2	chondroitin sulfate N-acetylgalactosaminyltransferase 2 [Source:HGNC Symbol;Acc:HGNC:24292]
ENSG00000167604	-1.30215	0.000191394	0.00297968	NFKBID	NFKB inhibitor delta [Source:HGNC Symbol;Acc:HGNC:15671]
ENSG00000160746	-1.30352	9.26579e-08	7.1781e-06	ANO10	anoctamin 10 [Source:HGNC Symbol;Acc:HGNC:25519]
ENSG00000104974	-1.30496	0.00075915	0.0083615	LILRA1	leukocyte immunoglobulin like receptor A1 [Source:HGNC Symbol;Acc:HGNC:6602]
ENSG00000169432	-1.30604	0.00416446	0.0292524	SCN9A	sodium voltage-gated channel alpha subunit 9 [Source:HGNC Symbol;Acc:HGNC:10597]
ENSG00000110934	-1.3063	0.000652141	0.00750449	BIN2	bridging integrator 2 [Source:HGNC Symbol;Acc:HGNC:1053]
ENSG00000150681	-1.30817	0.00859598	0.0494414	RGS18	regulator of G protein signaling 18 [Source:HGNC Symbol;Acc:HGNC:14261]
ENSG00000197992	-1.30838	0.00423533	0.0295706	CLEC9A	C-type lectin domain containing 9A [Source:HGNC Symbol;Acc:HGNC:26705]
ENSG00000165521	-1.3092	0.000140705	0.00237804	EML5	EMAP like 5 [Source:HGNC Symbol;Acc:HGNC:18197]
ENSG00000134243	-1.31106	0.000233047	0.00343649	SORT1	sortilin 1 [Source:HGNC Symbol;Acc:HGNC:11186]
ENSG00000082397	-1.31113	0.000535628	0.00647674	EPB41L3	erythrocyte membrane protein band 4.1 like 3 [Source:HGNC Symbol;Acc:HGNC:3380]
ENSG00000155657	-1.3119	2.30556e-06	9.87549e-05	TTN	titin [Source:HGNC Symbol;Acc:HGNC:12403]
ENSG00000256029	-1.31667	0.00179192	0.0157679	AL590560.2	novel protein
ENSG00000183386	-1.31944	0.00633316	0.0396061	FHL3	four and a half LIM domains 3 [Source:HGNC Symbol;Acc:HGNC:3704]
ENSG00000166971	-1.32235	3.38482e-08	3.23674e-06	AKTIP	AKT interacting protein [Source:HGNC Symbol;Acc:HGNC:16710]
ENSG00000142405	-1.32534	0.00763769	0.0452593	NLRP12	NLR family pyrin domain containing 12 [Source:HGNC Symbol;Acc:HGNC:22938]
ENSG00000176463	-1.32835	9.74378e-05	0.00180093	SLCO3A1	solute carrier organic anion transporter family member 3A1 [Source:HGNC Symbol;Acc:HGNC:10952]
ENSG00000151689	-1.32875	0.00183131	0.0160723	INPP1	inositol polyphosphate-1-phosphatase [Source:HGNC Symbol;Acc:HGNC:6071]
ENSG00000008086	-1.32955	0.00106419	0.0107824	CDKL5	cyclin dependent kinase like 5 [Source:HGNC Symbol;Acc:HGNC:11411]
ENSG00000087253	-1.33092	2.20702e-08	2.23336e-06	LPCAT2	lysophosphatidylcholine acyltransferase 2 [Source:HGNC Symbol;Acc:HGNC:26032]
ENSG00000255398	-1.33209	0.00637152	0.0397538	HCAR3	hydroxycarboxylic acid receptor 3 [Source:HGNC Symbol;Acc:HGNC:16824]
ENSG00000077238	-1.33247	3.05882e-08	2.96559e-06	IL4R	interleukin 4 receptor [Source:HGNC Symbol;Acc:HGNC:6015]
ENSG00000138449	-1.33606	0.00508271	0.0339638	SLC40A1	solute carrier family 40 member 1 [Source:HGNC Symbol;Acc:HGNC:10909]
ENSG00000110446	-1.33726	0.00300959	0.0231378	SLC15A3	solute carrier family 15 member 3 [Source:HGNC Symbol;Acc:HGNC:18068]
ENSG00000143297	-1.33878	0.00253782	0.0205449	FCRL5	Fc receptor like 5 [Source:HGNC Symbol;Acc:HGNC:18508]
ENSG00000188641	-1.34041	0.000121614	0.00213101	DPYD	dihydropyrimidine dehydrogenase [Source:HGNC Symbol;Acc:HGNC:3012]
ENSG00000128536	-1.34047	0.00196824	0.0170053	CDHR3	cadherin related family member 3 [Source:HGNC Symbol;Acc:HGNC:26308]
ENSG00000155893	-1.34088	0.000692329	0.00780062	PXYLP1	2-phosphoxylose phosphatase 1 [Source:HGNC Symbol;Acc:HGNC:26303]
ENSG00000116701	-1.3419	6.86335e-07	3.80563e-05	NCF2	neutrophil cytosolic factor 2 [Source:HGNC Symbol;Acc:HGNC:7661]
ENSG00000175471	-1.34303	3.93838e-05	0.000894338	MCTP1	multiple C2 and transmembrane domain containing 1 [Source:HGNC Symbol;Acc:HGNC:26183]
ENSG00000111729	-1.34452	0.000811809	0.00882147	CLEC4A	C-type lectin domain family 4 member A [Source:HGNC Symbol;Acc:HGNC:13257]
ENSG00000163110	-1.34472	0.000245359	0.00357571	PDLIM5	PDZ and LIM domain 5 [Source:HGNC Symbol;Acc:HGNC:17468]
ENSG00000268173	-1.34836	0.00602969	0.0383915	AC007192.1	novel protein, readthrough between PIK3R2 and IFI30
ENSG00000204634	-1.34938	0.0012097	0.0117776	TBC1D8	TBC1 domain family member 8 [Source:HGNC Symbol;Acc:HGNC:17791]
ENSG00000180773	-1.35015	1.16492e-08	1.32826e-06	SLC36A4	solute carrier family 36 member 4 [Source:HGNC Symbol;Acc:HGNC:19660]
ENSG00000254087	-1.35053	1.61198e-06	7.54323e-05	LYN	LYN proto-oncogene, Src family tyrosine kinase [Source:HGNC Symbol;Acc:HGNC:6735]
ENSG00000167995	-1.35092	8.14419e-06	0.000258048	BEST1	bestrophin 1 [Source:HGNC Symbol;Acc:HGNC:12703]
ENSG00000144852	-1.35147	0.00154915	0.0141628	NR1I2	nuclear receptor subfamily 1 group I member 2 [Source:HGNC Symbol;Acc:HGNC:7968]
ENSG00000104689	-1.35469	3.74424e-06	0.000142979	TNFRSF10A	TNF receptor superfamily member 10a [Source:HGNC Symbol;Acc:HGNC:11904]
ENSG00000188313	-1.35538	5.57581e-06	0.00019249	PLSCR1	phospholipid scramblase 1 [Source:HGNC Symbol;Acc:HGNC:9092]
ENSG00000184860	-1.35557	0.000458511	0.00575039	SDR42E1	short chain dehydrogenase/reductase family 42E, member 1 [Source:HGNC Symbol;Acc:HGNC:29834]
ENSG00000023445	-1.35589	8.02808e-05	0.00154191	BIRC3	baculoviral IAP repeat containing 3 [Source:HGNC Symbol;Acc:HGNC:591]
ENSG00000023330	-1.35878	8.7295e-06	0.000268706	ALAS1	5'-aminolevulinate synthase 1 [Source:HGNC Symbol;Acc:HGNC:396]
ENSG00000165071	-1.35949	1.80086e-05	0.00047937	TMEM71	transmembrane protein 71 [Source:HGNC Symbol;Acc:HGNC:26572]
ENSG00000164506	-1.3595	1.35712e-05	0.000378195	STXBP5	syntaxin binding protein 5 [Source:HGNC Symbol;Acc:HGNC:19665]
ENSG00000163932	-1.36019	1.22987e-05	0.000348127	PRKCD	protein kinase C delta [Source:HGNC Symbol;Acc:HGNC:9399]
ENSG00000125900	-1.36124	0.00732362	0.04382	SIRPD	signal regulatory protein delta [Source:HGNC Symbol;Acc:HGNC:16248]
ENSG00000125735	-1.36156	0.00133428	0.0126742	TNFSF14	TNF superfamily member 14 [Source:HGNC Symbol;Acc:HGNC:11930]
ENSG00000075420	-1.36244	0.000163804	0.00266219	FNDC3B	fibronectin type III domain containing 3B [Source:HGNC Symbol;Acc:HGNC:24670]
ENSG00000082074	-1.36303	0.00440876	0.0304792	FYB1	FYN binding protein 1 [Source:HGNC Symbol;Acc:HGNC:4036]
ENSG00000198829	-1.36498	0.00515222	0.0343122	SUCNR1	succinate receptor 1 [Source:HGNC Symbol;Acc:HGNC:4542]
ENSG00000131389	-1.36587	4.4213e-06	0.000163437	SLC6A6	solute carrier family 6 member 6 [Source:HGNC Symbol;Acc:HGNC:11052]
ENSG00000186204	-1.36656	0.00103363	0.010572	CYP4F12	cytochrome P450 family 4 subfamily F member 12 [Source:HGNC Symbol;Acc:HGNC:18857]
ENSG00000164691	-1.36918	1.52901e-09	2.60592e-07	TAGAP	T cell activation RhoGTPase activating protein [Source:HGNC Symbol;Acc:HGNC:15669]
ENSG00000243264	-1.37156	0.00376246	0.0272686	IGKV2D-29	immunoglobulin kappa variable 2D-29 [Source:HGNC Symbol;Acc:HGNC:5800]
ENSG00000064763	-1.37373	4.96378e-07	2.90139e-05	FAR2	fatty acyl-CoA reductase 2 [Source:HGNC Symbol;Acc:HGNC:25531]
ENSG00000130066	-1.37379	0.000455463	0.00573884	SAT1	spermidine/spermine N1-acetyltransferase 1 [Source:HGNC Symbol;Acc:HGNC:10540]
ENSG00000089847	-1.37485	0.00818095	0.0476467	ANKRD24	ankyrin repeat domain 24 [Source:HGNC Symbol;Acc:HGNC:29424]
ENSG00000260691	-1.38018	0.00735088	0.0439246	ANKRD20A1	ankyrin repeat domain 20 family member A1 [Source:HGNC Symbol;Acc:HGNC:23665]
ENSG00000101213	-1.38071	0.000872978	0.00930084	PTK6	protein tyrosine kinase 6 [Source:HGNC Symbol;Acc:HGNC:9617]
ENSG00000173258	-1.38255	0.000788297	0.00863553	ZNF483	zinc finger protein 483 [Source:HGNC Symbol;Acc:HGNC:23384]
ENSG00000106080	-1.38314	0.00490111	0.0330503	FKBP14	FKBP prolyl isomerase 14 [Source:HGNC Symbol;Acc:HGNC:18625]
ENSG00000163751	-1.38419	0.000627796	0.00729977	CPA3	carboxypeptidase A3 [Source:HGNC Symbol;Acc:HGNC:2298]
ENSG00000197329	-1.38797	6.24404e-05	0.00127128	PELI1	pellino E3 ubiquitin protein ligase 1 [Source:HGNC Symbol;Acc:HGNC:8827]
ENSG00000127951	-1.38936	0.000684832	0.00774309	FGL2	fibrinogen like 2 [Source:HGNC Symbol;Acc:HGNC:3696]
ENSG00000088538	-1.39366	0.0085375	0.0491924	DOCK3	dedicator of cytokinesis 3 [Source:HGNC Symbol;Acc:HGNC:2989]
ENSG00000138639	-1.39522	0.000887691	0.00943691	ARHGAP24	Rho GTPase activating protein 24 [Source:HGNC Symbol;Acc:HGNC:25361]
ENSG00000116711	-1.39603	0.00231561	0.0191971	PLA2G4A	phospholipase A2 group IVA [Source:HGNC Symbol;Acc:HGNC:9035]
ENSG00000149534	-1.39878	4.15602e-05	0.000929422	MS4A2	membrane spanning 4-domains A2 [Source:HGNC Symbol;Acc:HGNC:7316]
ENSG00000134242	-1.40128	2.3657e-06	0.000100797	PTPN22	protein tyrosine phosphatase non-receptor type 22 [Source:HGNC Symbol;Acc:HGNC:9652]
ENSG00000140807	-1.4039	0.000332522	0.00453434	NKD1	NKD inhibitor of WNT signaling pathway 1 [Source:HGNC Symbol;Acc:HGNC:17045]
ENSG00000119862	-1.40557	0.000903801	0.00957686	LGALSL	galectin like [Source:HGNC Symbol;Acc:HGNC:25012]
ENSG00000112419	-1.40698	1.1309e-05	0.000328116	PHACTR2	phosphatase and actin regulator 2 [Source:HGNC Symbol;Acc:HGNC:20956]
ENSG00000126759	-1.41034	0.00637906	0.0397702	CFP	complement factor properdin [Source:HGNC Symbol;Acc:HGNC:8864]
ENSG00000101460	-1.41158	0.00449137	0.0308203	MAP1LC3A	microtubule associated protein 1 light chain 3 alpha [Source:HGNC Symbol;Acc:HGNC:6838]
ENSG00000158517	-1.41381	0.000151593	0.00250198	NCF1	neutrophil cytosolic factor 1 [Source:HGNC Symbol;Acc:HGNC:7660]
ENSG00000179104	-1.41615	0.00526482	0.0348213	TMTC2	transmembrane O-mannosyltransferase targeting cadherins 2 [Source:HGNC Symbol;Acc:HGNC:25440]
ENSG00000198756	-1.41658	0.000261198	0.00374916	COLGALT2	collagen beta(1-O)galactosyltransferase 2 [Source:HGNC Symbol;Acc:HGNC:16790]
ENSG00000148175	-1.41757	0.00100855	0.0103548	STOM	stomatin [Source:HGNC Symbol;Acc:HGNC:3383]
ENSG00000006534	-1.41772	0.0076681	0.0453701	ALDH3B1	aldehyde dehydrogenase 3 family member B1 [Source:HGNC Symbol;Acc:HGNC:410]
ENSG00000104921	-1.42126	0.0049188	0.033142	FCER2	Fc fragment of IgE receptor II [Source:HGNC Symbol;Acc:HGNC:3612]
ENSG00000147459	-1.42135	0.000494431	0.00610163	DOCK5	dedicator of cytokinesis 5 [Source:HGNC Symbol;Acc:HGNC:23476]
ENSG00000035664	-1.42137	0.00201441	0.0172842	DAPK2	death associated protein kinase 2 [Source:HGNC Symbol;Acc:HGNC:2675]
ENSG00000112715	-1.42529	0.000167565	0.00271034	VEGFA	vascular endothelial growth factor A [Source:HGNC Symbol;Acc:HGNC:12680]
ENSG00000121690	-1.42771	0.00176689	0.0156098	DEPDC7	DEP domain containing 7 [Source:HGNC Symbol;Acc:HGNC:29899]
ENSG00000159399	-1.42954	0.000100285	0.00184723	HK2	hexokinase 2 [Source:HGNC Symbol;Acc:HGNC:4923]
ENSG00000092529	-1.431	7.22498e-06	0.000237763	CAPN3	calpain 3 [Source:HGNC Symbol;Acc:HGNC:1480]
ENSG00000260916	-1.43116	4.63527e-07	2.73904e-05	CCPG1	cell cycle progression 1 [Source:HGNC Symbol;Acc:HGNC:24227]
ENSG00000009694	-1.43324	5.96857e-05	0.00123105	TENM1	teneurin transmembrane protein 1 [Source:HGNC Symbol;Acc:HGNC:8117]
ENSG00000116260	-1.43359	0.000264133	0.00378124	QSOX1	quiescin sulfhydryl oxidase 1 [Source:HGNC Symbol;Acc:HGNC:9756]
ENSG00000084764	-1.43652	4.6034e-05	0.00100585	MAPRE3	microtubule associated protein RP/EB family member 3 [Source:HGNC Symbol;Acc:HGNC:6892]
ENSG00000186399	-1.43812	0.000519154	0.006329	GOLGA8R	golgin A8 family member R [Source:HGNC Symbol;Acc:HGNC:44407]
ENSG00000115425	-1.44057	0.000310707	0.00432187	PECR	peroxisomal trans-2-enoyl-CoA reductase [Source:HGNC Symbol;Acc:HGNC:18281]
ENSG00000102524	-1.44423	0.000619996	0.00723224	TNFSF13B	TNF superfamily member 13b [Source:HGNC Symbol;Acc:HGNC:11929]
ENSG00000161929	-1.44506	0.000243184	0.0035536	SCIMP	SLP adaptor and CSK interacting membrane protein [Source:HGNC Symbol;Acc:HGNC:33504]
ENSG00000021355	-1.44652	2.67927e-06	0.000110382	SERPINB1	serpin family B member 1 [Source:HGNC Symbol;Acc:HGNC:3311]
ENSG00000174255	-1.44948	0.00722397	0.0433679	ZNF80	zinc finger protein 80 [Source:HGNC Symbol;Acc:HGNC:13155]
ENSG00000148154	-1.44984	1.00504e-07	7.60399e-06	UGCG	UDP-glucose ceramide glucosyltransferase [Source:HGNC Symbol;Acc:HGNC:12524]
ENSG00000141497	-1.45066	0.00680188	0.0415739	ZMYND15	zinc finger MYND-type containing 15 [Source:HGNC Symbol;Acc:HGNC:20997]
ENSG00000151948	-1.45109	0.00167818	0.0150202	GLT1D1	glycosyltransferase 1 domain containing 1 [Source:HGNC Symbol;Acc:HGNC:26483]
ENSG00000143226	-1.45355	0.000101117	0.00185413	FCGR2A	Fc fragment of IgG receptor IIa [Source:HGNC Symbol;Acc:HGNC:3616]
ENSG00000124256	-1.45716	0.000729816	0.00812686	ZBP1	Z-DNA binding protein 1 [Source:HGNC Symbol;Acc:HGNC:16176]
ENSG00000261150	-1.46023	0.00166153	0.0149041	EPPK1	epiplakin 1 [Source:HGNC Symbol;Acc:HGNC:15577]
ENSG00000151014	-1.46099	0.000100546	0.00184993	NOCT	nocturnin [Source:HGNC Symbol;Acc:HGNC:14254]
ENSG00000143889	-1.46118	0.000312508	0.00434318	HNRNPLL	heterogeneous nuclear ribonucleoprotein L like [Source:HGNC Symbol;Acc:HGNC:25127]
ENSG00000179331	-1.4636	0.00508898	0.0339849	RAB39A	RAB39A, member RAS oncogene family [Source:HGNC Symbol;Acc:HGNC:16521]
ENSG00000101474	-1.46402	0.000126204	0.0021761	APMAP	adipocyte plasma membrane associated protein [Source:HGNC Symbol;Acc:HGNC:13238]
ENSG00000213694	-1.4666	0.00068911	0.00777518	S1PR3	sphingosine-1-phosphate receptor 3 [Source:HGNC Symbol;Acc:HGNC:3167]
ENSG00000011600	-1.46738	0.00551234	0.035988	TYROBP	transmembrane immune signaling adaptor TYROBP [Source:HGNC Symbol;Acc:HGNC:12449]
ENSG00000186792	-1.46827	0.00285758	0.0222652	HYAL3	hyaluronidase 3 [Source:HGNC Symbol;Acc:HGNC:5322]
ENSG00000070540	-1.4714	0.000113579	0.00201862	WIPI1	WD repeat domain, phosphoinositide interacting 1 [Source:HGNC Symbol;Acc:HGNC:25471]
ENSG00000236334	-1.4716	0.00341466	0.0254309	PPIAL4G	peptidylprolyl isomerase A like 4G [Source:HGNC Symbol;Acc:HGNC:33996]
ENSG00000105520	-1.48012	0.00115117	0.0113724	PLPPR2	phospholipid phosphatase related 2 [Source:HGNC Symbol;Acc:HGNC:29566]
ENSG00000178789	-1.48056	0.00331759	0.0249027	CD300LB	CD300 molecule like family member b [Source:HGNC Symbol;Acc:HGNC:30811]
ENSG00000198018	-1.48096	0.000308026	0.00429602	ENTPD7	ectonucleoside triphosphate diphosphohydrolase 7 [Source:HGNC Symbol;Acc:HGNC:19745]
ENSG00000173114	-1.48476	0.000931355	0.00977889	LRRN3	leucine rich repeat neuronal 3 [Source:HGNC Symbol;Acc:HGNC:17200]
ENSG00000091129	-1.48588	0.00199319	0.0171567	NRCAM	neuronal cell adhesion molecule [Source:HGNC Symbol;Acc:HGNC:7994]
ENSG00000184730	-1.49347	4.42403e-05	0.000974685	APOBR	apolipoprotein B receptor [Source:HGNC Symbol;Acc:HGNC:24087]
ENSG00000211592	-1.49457	0.000923855	0.00974472	IGKC	immunoglobulin kappa constant [Source:HGNC Symbol;Acc:HGNC:5716]
ENSG00000069974	-1.49479	5.84791e-09	7.63691e-07	RAB27A	RAB27A, member RAS oncogene family [Source:HGNC Symbol;Acc:HGNC:9766]
ENSG00000135960	-1.49517	0.00022691	0.00338296	EDAR	ectodysplasin A receptor [Source:HGNC Symbol;Acc:HGNC:2895]
ENSG00000112149	-1.49922	0.00013978	0.00236733	CD83	CD83 molecule [Source:HGNC Symbol;Acc:HGNC:1703]
ENSG00000184221	-1.50019	0.00312165	0.0237289	OLIG1	oligodendrocyte transcription factor 1 [Source:HGNC Symbol;Acc:HGNC:16983]
ENSG00000176928	-1.50158	0.000457725	0.00574628	GCNT4	glucosaminyl (N-acetyl) transferase 4 [Source:HGNC Symbol;Acc:HGNC:17973]
ENSG00000165030	-1.50272	0.000872108	0.00930084	NFIL3	nuclear factor, interleukin 3 regulated [Source:HGNC Symbol;Acc:HGNC:7787]
ENSG00000120318	-1.50392	0.000437739	0.00556313	ARAP3	ArfGAP with RhoGAP domain, ankyrin repeat and PH domain 3 [Source:HGNC Symbol;Acc:HGNC:24097]
ENSG00000196371	-1.50496	8.50307e-07	4.55871e-05	FUT4	fucosyltransferase 4 [Source:HGNC Symbol;Acc:HGNC:4015]
ENSG00000184702	-1.50751	0.000308053	0.00429602	SEPTIN5	septin 5 [Source:HGNC Symbol;Acc:HGNC:9164]
ENSG00000138185	-1.50763	1.95885e-05	0.000511718	ENTPD1	ectonucleoside triphosphate diphosphohydrolase 1 [Source:HGNC Symbol;Acc:HGNC:3363]
ENSG00000225528	-1.50818	0.00644641	0.0400208	Z82206.1	novel protein similar to translation machinery associated 7 homolog (S. cerevisiae) TMA7
ENSG00000186074	-1.51094	3.72671e-05	0.000852248	CD300LF	CD300 molecule like family member f [Source:HGNC Symbol;Acc:HGNC:29883]
ENSG00000153162	-1.51365	0.00495168	0.0332805	BMP6	bone morphogenetic protein 6 [Source:HGNC Symbol;Acc:HGNC:1073]
ENSG00000244682	-1.5147	0.00186942	0.0163169	FCGR2C	Fc fragment of IgG receptor IIc (gene/pseudogene) [Source:HGNC Symbol;Acc:HGNC:15626]
ENSG00000077984	-1.51642	0.00146375	0.0135503	CST7	cystatin F [Source:HGNC Symbol;Acc:HGNC:2479]
ENSG00000163754	-1.5184	9.93443e-06	0.000297317	GYG1	glycogenin 1 [Source:HGNC Symbol;Acc:HGNC:4699]
ENSG00000169495	-1.52055	0.00292324	0.022646	HTRA4	HtrA serine peptidase 4 [Source:HGNC Symbol;Acc:HGNC:26909]
ENSG00000073910	-1.52366	2.64274e-06	0.000109327	FRY	FRY microtubule binding protein [Source:HGNC Symbol;Acc:HGNC:20367]
ENSG00000136040	-1.52385	4.05061e-07	2.47359e-05	PLXNC1	plexin C1 [Source:HGNC Symbol;Acc:HGNC:9106]
ENSG00000173598	-1.52417	5.94953e-05	0.00123025	NUDT4	nudix hydrolase 4 [Source:HGNC Symbol;Acc:HGNC:8051]
ENSG00000119457	-1.52607	0.00596334	0.0381479	SLC46A2	solute carrier family 46 member 2 [Source:HGNC Symbol;Acc:HGNC:16055]
ENSG00000128271	-1.53501	5.987e-05	0.00123171	ADORA2A	adenosine A2a receptor [Source:HGNC Symbol;Acc:HGNC:263]
ENSG00000108932	-1.5367	0.000268226	0.00382968	SLC16A6	solute carrier family 16 member 6 [Source:HGNC Symbol;Acc:HGNC:10927]
ENSG00000085514	-1.54086	0.0055709	0.0362534	PILRA	paired immunoglobin like type 2 receptor alpha [Source:HGNC Symbol;Acc:HGNC:20396]
ENSG00000211598	-1.54185	0.00354033	0.0261145	IGKV4-1	immunoglobulin kappa variable 4-1 [Source:HGNC Symbol;Acc:HGNC:5834]
ENSG00000152229	-1.54584	0.000413744	0.00532506	PSTPIP2	proline-serine-threonine phosphatase interacting protein 2 [Source:HGNC Symbol;Acc:HGNC:9581]
ENSG00000198121	-1.54618	0.007868	0.0463224	LPAR1	lysophosphatidic acid receptor 1 [Source:HGNC Symbol;Acc:HGNC:3166]
ENSG00000150782	-1.54748	0.000991195	0.0102268	IL18	interleukin 18 [Source:HGNC Symbol;Acc:HGNC:5986]
ENSG00000254470	-1.54903	0.000341429	0.00462601	AP5B1	adaptor related protein complex 5 subunit beta 1 [Source:HGNC Symbol;Acc:HGNC:25104]
ENSG00000189420	-1.55036	0.000569963	0.0067805	ZFP92	ZFP92 zinc finger protein [Source:HGNC Symbol;Acc:HGNC:12865]
ENSG00000250644	-1.55073	2.93437e-05	0.000702816	AC068580.4	novel protein
ENSG00000137449	-1.55102	4.05829e-13	3.45831e-10	CPEB2	cytoplasmic polyadenylation element binding protein 2 [Source:HGNC Symbol;Acc:HGNC:21745]
ENSG00000105205	-1.55127	0.00211202	0.0178848	CLC	Charcot-Leyden crystal galectin [Source:HGNC Symbol;Acc:HGNC:2014]
ENSG00000133169	-1.55279	0.00242028	0.0198917	BEX1	brain expressed X-linked 1 [Source:HGNC Symbol;Acc:HGNC:1036]
ENSG00000104447	-1.55362	3.8748e-05	0.000882375	TRPS1	transcriptional repressor GATA binding 1 [Source:HGNC Symbol;Acc:HGNC:12340]
ENSG00000131187	-1.5559	0.00165123	0.0148363	F12	coagulation factor XII [Source:HGNC Symbol;Acc:HGNC:3530]
ENSG00000005381	-1.5584	0.00749485	0.0445482	MPO	myeloperoxidase [Source:HGNC Symbol;Acc:HGNC:7218]
ENSG00000133805	-1.55914	6.52012e-06	0.000219474	AMPD3	adenosine monophosphate deaminase 3 [Source:HGNC Symbol;Acc:HGNC:470]
ENSG00000188761	-1.56047	4.49889e-05	0.000987012	BCL2L15	BCL2 like 15 [Source:HGNC Symbol;Acc:HGNC:33624]
ENSG00000146955	-1.56163	0.00137115	0.0129297	RAB19	RAB19, member RAS oncogene family [Source:HGNC Symbol;Acc:HGNC:19982]
ENSG00000145569	-1.56326	9.83632e-05	0.00181389	OTULINL	OTU deubiquitinase with linear linkage specificity like [Source:HGNC Symbol;Acc:HGNC:25629]
ENSG00000140090	-1.56334	0.00221452	0.0185779	SLC24A4	solute carrier family 24 member 4 [Source:HGNC Symbol;Acc:HGNC:10978]
ENSG00000152760	-1.56434	0.00117099	0.0115325	TCTEX1D1	Tctex1 domain containing 1 [Source:HGNC Symbol;Acc:HGNC:26882]
ENSG00000158869	-1.56443	4.75756e-06	0.000170523	FCER1G	Fc fragment of IgE receptor Ig [Source:HGNC Symbol;Acc:HGNC:3611]
ENSG00000214212	-1.56593	0.00242336	0.0198969	C19orf38	chromosome 19 open reading frame 38 [Source:HGNC Symbol;Acc:HGNC:34073]
ENSG00000286231	-1.56714	0.00622544	0.039205	AL445423.3	novel protein
ENSG00000123836	-1.56731	0.00032521	0.00448231	PFKFB2	6-phosphofructo-2-kinase/fructose-2,6-biphosphatase 2 [Source:HGNC Symbol;Acc:HGNC:8873]
ENSG00000080854	-1.57075	0.00766002	0.0453468	IGSF9B	immunoglobulin superfamily member 9B [Source:HGNC Symbol;Acc:HGNC:32326]
ENSG00000104450	-1.57091	5.26852e-06	0.000183842	SPAG1	sperm associated antigen 1 [Source:HGNC Symbol;Acc:HGNC:11212]
ENSG00000061656	-1.57255	0.000372397	0.00495031	SPAG4	sperm associated antigen 4 [Source:HGNC Symbol;Acc:HGNC:11214]
ENSG00000150627	-1.57477	0.00232894	0.0192978	WDR17	WD repeat domain 17 [Source:HGNC Symbol;Acc:HGNC:16661]
ENSG00000276644	-1.57865	0.000252195	0.00365558	DACH1	dachshund family transcription factor 1 [Source:HGNC Symbol;Acc:HGNC:2663]
ENSG00000211895	-1.57868	0.00851315	0.0491288	IGHA1	immunoglobulin heavy constant alpha 1 [Source:HGNC Symbol;Acc:HGNC:5478]
ENSG00000170458	-1.58043	0.00825857	0.0480469	CD14	CD14 molecule [Source:HGNC Symbol;Acc:HGNC:1628]
ENSG00000186854	-1.58235	7.90939e-05	0.00152453	TRABD2A	TraB domain containing 2A [Source:HGNC Symbol;Acc:HGNC:27013]
ENSG00000135709	-1.58259	0.000104826	0.00190752	KIAA0513	KIAA0513 [Source:HGNC Symbol;Acc:HGNC:29058]
ENSG00000163191	-1.58737	8.72314e-05	0.00164038	S100A11	S100 calcium binding protein A11 [Source:HGNC Symbol;Acc:HGNC:10488]
ENSG00000134627	-1.58993	8.19998e-05	0.00156195	PIWIL4	piwi like RNA-mediated gene silencing 4 [Source:HGNC Symbol;Acc:HGNC:18444]
ENSG00000205269	-1.59296	2.06344e-05	0.00053594	TMEM170B	transmembrane protein 170B [Source:HGNC Symbol;Acc:HGNC:34244]
ENSG00000169116	-1.59345	5.65862e-05	0.00118065	PARM1	prostate androgen-regulated mucin-like protein 1 [Source:HGNC Symbol;Acc:HGNC:24536]
ENSG00000180537	-1.5955	0.00155395	0.0141907	RNF182	ring finger protein 182 [Source:HGNC Symbol;Acc:HGNC:28522]
ENSG00000275395	-1.59956	0.00152353	0.0139997	FCGBP	Fc fragment of IgG binding protein [Source:HGNC Symbol;Acc:HGNC:13572]
ENSG00000104361	-1.60043	0.000915246	0.0096665	NIPAL2	NIPA like domain containing 2 [Source:HGNC Symbol;Acc:HGNC:25854]
ENSG00000165886	-1.60169	0.00127839	0.0122619	UBTD1	ubiquitin domain containing 1 [Source:HGNC Symbol;Acc:HGNC:25683]
ENSG00000144668	-1.60389	3.44169e-07	2.14325e-05	ITGA9	integrin subunit alpha 9 [Source:HGNC Symbol;Acc:HGNC:6145]
ENSG00000182749	-1.60466	8.93057e-06	0.000273854	PAQR7	progestin and adipoQ receptor family member 7 [Source:HGNC Symbol;Acc:HGNC:23146]
ENSG00000176788	-1.60578	1.13283e-05	0.000328116	BASP1	brain abundant membrane attached signal protein 1 [Source:HGNC Symbol;Acc:HGNC:957]
ENSG00000109943	-1.60779	2.62847e-05	0.000648744	CRTAM	cytotoxic and regulatory T cell molecule [Source:HGNC Symbol;Acc:HGNC:24313]
ENSG00000168280	-1.60929	0.00676744	0.0414103	KIF5C	kinesin family member 5C [Source:HGNC Symbol;Acc:HGNC:6325]
ENSG00000139132	-1.60969	0.00100171	0.0102911	FGD4	FYVE, RhoGEF and PH domain containing 4 [Source:HGNC Symbol;Acc:HGNC:19125]
ENSG00000198223	-1.61253	0.00310194	0.0236135	CSF2RA	colony stimulating factor 2 receptor subunit alpha [Source:HGNC Symbol;Acc:HGNC:2435]
ENSG00000172159	-1.61573	2.02217e-06	9.06954e-05	FRMD3	FERM domain containing 3 [Source:HGNC Symbol;Acc:HGNC:24125]
ENSG00000204131	-1.61825	1.3258e-06	6.42695e-05	NHSL2	NHS like 2 [Source:HGNC Symbol;Acc:HGNC:33737]
ENSG00000136867	-1.61903	8.1922e-05	0.00156195	SLC31A2	solute carrier family 31 member 2 [Source:HGNC Symbol;Acc:HGNC:11017]
ENSG00000166086	-1.62069	0.00125994	0.0121282	JAM3	junctional adhesion molecule 3 [Source:HGNC Symbol;Acc:HGNC:15532]
ENSG00000157388	-1.62149	0.00114074	0.0113103	CACNA1D	calcium voltage-gated channel subunit alpha1 D [Source:HGNC Symbol;Acc:HGNC:1391]
ENSG00000174099	-1.62174	8.30425e-05	0.00157218	MSRB3	methionine sulfoxide reductase B3 [Source:HGNC Symbol;Acc:HGNC:27375]
ENSG00000111144	-1.62281	1.28977e-09	2.24544e-07	LTA4H	leukotriene A4 hydrolase [Source:HGNC Symbol;Acc:HGNC:6710]
ENSG00000144407	-1.63041	0.00247018	0.0201789	PTH2R	parathyroid hormone 2 receptor [Source:HGNC Symbol;Acc:HGNC:9609]
ENSG00000158352	-1.63091	0.00225478	0.0188084	SHROOM4	shroom family member 4 [Source:HGNC Symbol;Acc:HGNC:29215]
ENSG00000171777	-1.63247	0.00105379	0.0107038	RASGRP4	RAS guanyl releasing protein 4 [Source:HGNC Symbol;Acc:HGNC:18958]
ENSG00000124588	-1.6344	0.000188553	0.00294912	NQO2	N-ribosyldihydronicotinamide:quinone reductase 2 [Source:HGNC Symbol;Acc:HGNC:7856]
ENSG00000156414	-1.63586	0.000823821	0.00890955	TDRD9	tudor domain containing 9 [Source:HGNC Symbol;Acc:HGNC:20122]
ENSG00000058866	-1.63614	5.70541e-05	0.00118736	DGKG	diacylglycerol kinase gamma [Source:HGNC Symbol;Acc:HGNC:2853]
ENSG00000172901	-1.63743	0.000187951	0.0029459	LVRN	laeverin [Source:HGNC Symbol;Acc:HGNC:26904]
ENSG00000018280	-1.64336	0.000604987	0.00711354	SLC11A1	solute carrier family 11 member 1 [Source:HGNC Symbol;Acc:HGNC:10907]
ENSG00000008394	-1.64371	0.00109604	0.0110535	MGST1	microsomal glutathione S-transferase 1 [Source:HGNC Symbol;Acc:HGNC:7061]
ENSG00000170909	-1.6489	0.00737109	0.0440064	OSCAR	osteoclast associated Ig-like receptor [Source:HGNC Symbol;Acc:HGNC:29960]
ENSG00000187116	-1.65025	0.00208837	0.0177495	LILRA5	leukocyte immunoglobulin like receptor A5 [Source:HGNC Symbol;Acc:HGNC:16309]
ENSG00000180509	-1.65025	0.000361764	0.00483277	KCNE1	potassium voltage-gated channel subfamily E regulatory subunit 1 [Source:HGNC Symbol;Acc:HGNC:6240]
ENSG00000204839	-1.65419	0.00265281	0.0211766	MROH6	maestro heat like repeat family member 6 [Source:HGNC Symbol;Acc:HGNC:27814]
ENSG00000163534	-1.65645	0.000693249	0.00780556	FCRL1	Fc receptor like 1 [Source:HGNC Symbol;Acc:HGNC:18509]
ENSG00000072954	-1.65887	0.00353618	0.0260959	TMEM38A	transmembrane protein 38A [Source:HGNC Symbol;Acc:HGNC:28462]
ENSG00000159374	-1.66101	0.00216623	0.0182579	M1AP	meiosis 1 associated protein [Source:HGNC Symbol;Acc:HGNC:25183]
ENSG00000173559	-1.662	8.39083e-08	6.7928e-06	NABP1	nucleic acid binding protein 1 [Source:HGNC Symbol;Acc:HGNC:26232]
ENSG00000111261	-1.66349	0.00129659	0.0124072	MANSC1	MANSC domain containing 1 [Source:HGNC Symbol;Acc:HGNC:25505]
ENSG00000113916	-1.66566	6.43596e-09	8.20509e-07	BCL6	BCL6 transcription repressor [Source:HGNC Symbol;Acc:HGNC:1001]
ENSG00000183323	-1.6668	1.87005e-09	3.05838e-07	CCDC125	coiled-coil domain containing 125 [Source:HGNC Symbol;Acc:HGNC:28924]
ENSG00000070371	-1.67111	4.79382e-05	0.00103489	CLTCL1	clathrin heavy chain like 1 [Source:HGNC Symbol;Acc:HGNC:2093]
ENSG00000203710	-1.67142	2.67083e-05	0.00065674	CR1	complement C3b/C4b receptor 1 (Knops blood group) [Source:HGNC Symbol;Acc:HGNC:2334]
ENSG00000186205	-1.67651	0.00310235	0.0236135	MTARC1	mitochondrial amidoxime reducing component 1 [Source:HGNC Symbol;Acc:HGNC:26189]
ENSG00000092067	-1.67703	0.00138573	0.0130042	CEBPE	CCAAT enhancer binding protein epsilon [Source:HGNC Symbol;Acc:HGNC:1836]
ENSG00000198053	-1.67953	7.92805e-05	0.00152631	SIRPA	signal regulatory protein alpha [Source:HGNC Symbol;Acc:HGNC:9662]
ENSG00000153904	-1.68243	0.0053559	0.0352573	DDAH1	dimethylarginine dimethylaminohydrolase 1 [Source:HGNC Symbol;Acc:HGNC:2715]
ENSG00000173597	-1.68348	1.40819e-05	0.000389078	SULT1B1	sulfotransferase family 1B member 1 [Source:HGNC Symbol;Acc:HGNC:17845]
ENSG00000198736	-1.68437	0.000921567	0.00972692	MSRB1	methionine sulfoxide reductase B1 [Source:HGNC Symbol;Acc:HGNC:14133]
ENSG00000133317	-1.68962	0.00283954	0.0221567	LGALS12	galectin 12 [Source:HGNC Symbol;Acc:HGNC:15788]
ENSG00000241399	-1.69952	0.000115781	0.00204876	CD302	CD302 molecule [Source:HGNC Symbol;Acc:HGNC:30843]
ENSG00000138395	-1.70044	0.00817473	0.0476447	CDK15	cyclin dependent kinase 15 [Source:HGNC Symbol;Acc:HGNC:14434]
ENSG00000137819	-1.70226	0.000301957	0.00422923	PAQR5	progestin and adipoQ receptor family member 5 [Source:HGNC Symbol;Acc:HGNC:29645]
ENSG00000181458	-1.71014	0.000217341	0.00328013	TMEM45A	transmembrane protein 45A [Source:HGNC Symbol;Acc:HGNC:25480]
ENSG00000211972	-1.71076	0.00751639	0.0446598	IGHV3-66	immunoglobulin heavy variable 3-66 [Source:HGNC Symbol;Acc:HGNC:5619]
ENSG00000186115	-1.7112	0.00473732	0.0320795	CYP4F2	cytochrome P450 family 4 subfamily F member 2 [Source:HGNC Symbol;Acc:HGNC:2645]
ENSG00000188305	-1.71205	0.00283119	0.0221235	PEAK3	PEAK family member 3 [Source:HGNC Symbol;Acc:HGNC:24793]
ENSG00000104918	-1.71304	0.00558746	0.0363344	RETN	resistin [Source:HGNC Symbol;Acc:HGNC:20389]
ENSG00000197249	-1.71971	0.000568723	0.0067805	SERPINA1	serpin family A member 1 [Source:HGNC Symbol;Acc:HGNC:8941]
ENSG00000134198	-1.72329	1.60412e-05	0.000435048	TSPAN2	tetraspanin 2 [Source:HGNC Symbol;Acc:HGNC:20659]
ENSG00000140044	-1.72659	0.000476518	0.00594858	JDP2	Jun dimerization protein 2 [Source:HGNC Symbol;Acc:HGNC:17546]
ENSG00000104043	-1.72868	0.000195325	0.00303504	ATP8B4	ATPase phospholipid transporting 8B4 (putative) [Source:HGNC Symbol;Acc:HGNC:13536]
ENSG00000158163	-1.73736	0.00328549	0.0247337	DZIP1L	DAZ interacting zinc finger protein 1 like [Source:HGNC Symbol;Acc:HGNC:26551]
ENSG00000137331	-1.73756	0.00021197	0.00322561	IER3	immediate early response 3 [Source:HGNC Symbol;Acc:HGNC:5392]
ENSG00000147231	-1.73816	0.00701179	0.0425039	RADX	RPA1 related single stranded DNA binding protein, X-linked [Source:HGNC Symbol;Acc:HGNC:25486]
ENSG00000171659	-1.74156	0.000644566	0.00744377	GPR34	G protein-coupled receptor 34 [Source:HGNC Symbol;Acc:HGNC:4490]
ENSG00000173320	-1.74252	0.00185987	0.0162598	STOX2	storkhead box 2 [Source:HGNC Symbol;Acc:HGNC:25450]
ENSG00000155307	-1.74838	1.51032e-05	0.000413068	SAMSN1	SAM domain, SH3 domain and nuclear localization signals 1 [Source:HGNC Symbol;Acc:HGNC:10528]
ENSG00000255587	-1.75522	0.000819716	0.00887761	RAB44	RAB44, member RAS oncogene family [Source:HGNC Symbol;Acc:HGNC:21068]
ENSG00000084110	-1.75607	1.46557e-05	0.000403554	HAL	histidine ammonia-lyase [Source:HGNC Symbol;Acc:HGNC:4806]
ENSG00000133687	-1.75929	0.0030573	0.0234046	TMTC1	transmembrane O-mannosyltransferase targeting cadherins 1 [Source:HGNC Symbol;Acc:HGNC:24099]
ENSG00000167207	-1.77004	8.74953e-05	0.00164343	NOD2	nucleotide binding oligomerization domain containing 2 [Source:HGNC Symbol;Acc:HGNC:5331]
ENSG00000170006	-1.7744	2.64813e-10	5.95499e-08	TMEM154	transmembrane protein 154 [Source:HGNC Symbol;Acc:HGNC:26489]
ENSG00000105855	-1.77557	0.00552061	0.0360275	ITGB8	integrin subunit beta 8 [Source:HGNC Symbol;Acc:HGNC:6163]
ENSG00000163171	-1.77602	7.44209e-10	1.4011e-07	CDC42EP3	CDC42 effector protein 3 [Source:HGNC Symbol;Acc:HGNC:16943]
ENSG00000057704	-1.77605	2.90552e-07	1.83048e-05	TMCC3	transmembrane and coiled-coil domain family 3 [Source:HGNC Symbol;Acc:HGNC:29199]
ENSG00000075223	-1.77652	0.000746411	0.00825671	SEMA3C	semaphorin 3C [Source:HGNC Symbol;Acc:HGNC:10725]
ENSG00000105835	-1.77722	0.000592768	0.00700037	NAMPT	nicotinamide phosphoribosyltransferase [Source:HGNC Symbol;Acc:HGNC:30092]
ENSG00000152380	-1.7774	0.0006829	0.00772665	FAM151B	family with sequence similarity 151 member B [Source:HGNC Symbol;Acc:HGNC:33716]
ENSG00000163492	-1.78101	5.0316e-06	0.000177101	CCDC141	coiled-coil domain containing 141 [Source:HGNC Symbol;Acc:HGNC:26821]
ENSG00000186407	-1.7819	0.000200019	0.00308724	CD300E	CD300e molecule [Source:HGNC Symbol;Acc:HGNC:28874]
ENSG00000160683	-1.78396	0.000525554	0.00638833	CXCR5	C-X-C motif chemokine receptor 5 [Source:HGNC Symbol;Acc:HGNC:1060]
ENSG00000090382	-1.79108	0.000572434	0.0068049	LYZ	lysozyme [Source:HGNC Symbol;Acc:HGNC:6740]
ENSG00000075651	-1.79167	6.30288e-06	0.000213494	PLD1	phospholipase D1 [Source:HGNC Symbol;Acc:HGNC:9067]
ENSG00000136404	-1.7949	0.000183262	0.00288898	TM6SF1	transmembrane 6 superfamily member 1 [Source:HGNC Symbol;Acc:HGNC:11860]
ENSG00000115607	-1.79541	6.00059e-06	0.00020497	IL18RAP	interleukin 18 receptor accessory protein [Source:HGNC Symbol;Acc:HGNC:5989]
ENSG00000203867	-1.79837	0.000359747	0.00481377	RBM20	RNA binding motif protein 20 [Source:HGNC Symbol;Acc:HGNC:27424]
ENSG00000136869	-1.80222	7.66902e-05	0.00149274	TLR4	toll like receptor 4 [Source:HGNC Symbol;Acc:HGNC:11850]
ENSG00000159496	-1.80265	2.10819e-05	0.000545268	RGL4	ral guanine nucleotide dissociation stimulator like 4 [Source:HGNC Symbol;Acc:HGNC:31911]
ENSG00000196876	-1.80496	5.39043e-05	0.00113789	SCN8A	sodium voltage-gated channel alpha subunit 8 [Source:HGNC Symbol;Acc:HGNC:10596]
ENSG00000244242	-1.8058	0.000157779	0.00258301	IFITM10	interferon induced transmembrane protein 10 [Source:HGNC Symbol;Acc:HGNC:40022]
ENSG00000103313	-1.80692	0.000114142	0.00202639	MEFV	MEFV innate immuity regulator, pyrin [Source:HGNC Symbol;Acc:HGNC:6998]
ENSG00000143452	-1.80735	0.00119301	0.0116631	HORMAD1	HORMA domain containing 1 [Source:HGNC Symbol;Acc:HGNC:25245]
ENSG00000038427	-1.81086	0.00607219	0.0385397	VCAN	versican [Source:HGNC Symbol;Acc:HGNC:2464]
ENSG00000111837	-1.81629	0.00623518	0.0392324	MAK	male germ cell associated kinase [Source:HGNC Symbol;Acc:HGNC:6816]
ENSG00000000938	-1.81632	4.8316e-05	0.00104093	FGR	FGR proto-oncogene, Src family tyrosine kinase [Source:HGNC Symbol;Acc:HGNC:3697]
ENSG00000119121	-1.82097	0.000237333	0.00347752	TRPM6	transient receptor potential cation channel subfamily M member 6 [Source:HGNC Symbol;Acc:HGNC:17995]
ENSG00000127863	-1.82429	0.00051232	0.00626983	TNFRSF19	TNF receptor superfamily member 19 [Source:HGNC Symbol;Acc:HGNC:11915]
ENSG00000122862	-1.82804	0.000292331	0.00412294	SRGN	serglycin [Source:HGNC Symbol;Acc:HGNC:9361]
ENSG00000172594	-1.83001	0.0013727	0.0129368	SMPDL3A	sphingomyelin phosphodiesterase acid like 3A [Source:HGNC Symbol;Acc:HGNC:17389]
ENSG00000086300	-1.8312	1.87594e-05	0.000493074	SNX10	sorting nexin 10 [Source:HGNC Symbol;Acc:HGNC:14974]
ENSG00000166866	-1.83153	0.00210924	0.0178738	MYO1A	myosin IA [Source:HGNC Symbol;Acc:HGNC:7595]
ENSG00000134830	-1.83167	0.0010318	0.01056	C5AR2	complement component 5a receptor 2 [Source:HGNC Symbol;Acc:HGNC:4527]
ENSG00000169031	-1.83188	0.00280587	0.0220165	COL4A3	collagen type IV alpha 3 chain [Source:HGNC Symbol;Acc:HGNC:2204]
ENSG00000138678	-1.83401	2.14461e-05	0.000553801	GPAT3	glycerol-3-phosphate acyltransferase 3 [Source:HGNC Symbol;Acc:HGNC:28157]
ENSG00000225698	-1.83495	0.00144993	0.0134764	IGHV3-72	immunoglobulin heavy variable 3-72 [Source:HGNC Symbol;Acc:HGNC:5622]
ENSG00000132965	-1.83575	9.60971e-06	0.000290824	ALOX5AP	arachidonate 5-lipoxygenase activating protein [Source:HGNC Symbol;Acc:HGNC:436]
ENSG00000101916	-1.83795	0.000107568	0.00194341	TLR8	toll like receptor 8 [Source:HGNC Symbol;Acc:HGNC:15632]
ENSG00000177191	-1.83962	0.00239897	0.0197467	B3GNT8	UDP-GlcNAc:betaGal beta-1,3-N-acetylglucosaminyltransferase 8 [Source:HGNC Symbol;Acc:HGNC:24139]
ENSG00000166825	-1.84277	0.00817809	0.0476467	ANPEP	alanyl aminopeptidase, membrane [Source:HGNC Symbol;Acc:HGNC:500]
ENSG00000106789	-1.84648	6.61145e-06	0.000222087	CORO2A	coronin 2A [Source:HGNC Symbol;Acc:HGNC:2255]
ENSG00000005187	-1.84654	9.5831e-08	7.3835e-06	ACSM3	acyl-CoA synthetase medium chain family member 3 [Source:HGNC Symbol;Acc:HGNC:10522]
ENSG00000174837	-1.84734	7.80497e-05	0.00151342	ADGRE1	adhesion G protein-coupled receptor E1 [Source:HGNC Symbol;Acc:HGNC:3336]
ENSG00000160588	-1.85027	4.35447e-07	2.6128e-05	MPZL3	myelin protein zero like 3 [Source:HGNC Symbol;Acc:HGNC:27279]
ENSG00000197561	-1.85492	0.00356616	0.0262096	ELANE	elastase, neutrophil expressed [Source:HGNC Symbol;Acc:HGNC:3309]
ENSG00000121552	-1.85502	7.15633e-05	0.00141475	CSTA	cystatin A [Source:HGNC Symbol;Acc:HGNC:2481]
ENSG00000120306	-1.85909	0.000211973	0.00322561	CYSTM1	cysteine rich transmembrane module containing 1 [Source:HGNC Symbol;Acc:HGNC:30239]
ENSG00000158470	-1.86014	1.70838e-07	1.19742e-05	B4GALT5	beta-1,4-galactosyltransferase 5 [Source:HGNC Symbol;Acc:HGNC:928]
ENSG00000179915	-1.86712	0.00122519	0.0118643	NRXN1	neurexin 1 [Source:HGNC Symbol;Acc:HGNC:8008]
ENSG00000169403	-1.86935	0.000443612	0.00562012	PTAFR	platelet activating factor receptor [Source:HGNC Symbol;Acc:HGNC:9582]
ENSG00000145491	-1.87095	0.000408906	0.00527958	ROPN1L	rhophilin associated tail protein 1 like [Source:HGNC Symbol;Acc:HGNC:24060]
ENSG00000174611	-1.87221	2.38478e-05	0.000604256	KY	kyphoscoliosis peptidase [Source:HGNC Symbol;Acc:HGNC:26576]
ENSG00000117115	-1.87285	0.000423458	0.00541565	PADI2	peptidyl arginine deiminase 2 [Source:HGNC Symbol;Acc:HGNC:18341]
ENSG00000244482	-1.87683	0.000636005	0.00736902	LILRA6	leukocyte immunoglobulin like receptor A6 [Source:HGNC Symbol;Acc:HGNC:15495]
ENSG00000185897	-1.87987	0.000803756	0.00874571	FFAR3	free fatty acid receptor 3 [Source:HGNC Symbol;Acc:HGNC:4499]
ENSG00000143110	-1.8861	4.53152e-08	4.0761e-06	C1orf162	chromosome 1 open reading frame 162 [Source:HGNC Symbol;Acc:HGNC:28344]
ENSG00000133101	-1.88665	0.00167722	0.0150198	CCNA1	cyclin A1 [Source:HGNC Symbol;Acc:HGNC:1577]
ENSG00000106780	-1.88801	2.65858e-11	9.15852e-09	MEGF9	multiple EGF like domains 9 [Source:HGNC Symbol;Acc:HGNC:3234]
ENSG00000248385	-1.89879	0.00421116	0.0294661	TARM1	T cell-interacting, activating receptor on myeloid cells 1 [Source:HGNC Symbol;Acc:HGNC:37250]
ENSG00000134256	-1.89891	6.3639e-05	0.0012894	CD101	CD101 molecule [Source:HGNC Symbol;Acc:HGNC:5949]
ENSG00000111058	-1.89962	0.00282081	0.0220912	ACSS3	acyl-CoA synthetase short chain family member 3 [Source:HGNC Symbol;Acc:HGNC:24723]
ENSG00000135636	-1.90182	0.000162149	0.00264386	DYSF	dysferlin [Source:HGNC Symbol;Acc:HGNC:3097]
ENSG00000196415	-1.9027	0.0024224	0.0198969	PRTN3	proteinase 3 [Source:HGNC Symbol;Acc:HGNC:9495]
ENSG00000131355	-1.9036	0.00154889	0.0141628	ADGRE3	adhesion G protein-coupled receptor E3 [Source:HGNC Symbol;Acc:HGNC:23647]
ENSG00000091262	-1.90378	8.19563e-07	4.43798e-05	ABCC6	ATP binding cassette subfamily C member 6 [Source:HGNC Symbol;Acc:HGNC:57]
ENSG00000165168	-1.9055	5.78123e-07	3.30756e-05	CYBB	cytochrome b-245 beta chain [Source:HGNC Symbol;Acc:HGNC:2578]
ENSG00000106565	-1.90877	0.00460332	0.0313556	TMEM176B	transmembrane protein 176B [Source:HGNC Symbol;Acc:HGNC:29596]
ENSG00000172232	-1.90976	0.00321747	0.0242976	AZU1	azurocidin 1 [Source:HGNC Symbol;Acc:HGNC:913]
ENSG00000211965	-1.91095	0.000528538	0.00641496	IGHV3-49	immunoglobulin heavy variable 3-49 [Source:HGNC Symbol;Acc:HGNC:5607]
ENSG00000134489	-1.91218	0.00209553	0.0177917	HRH4	histamine receptor H4 [Source:HGNC Symbol;Acc:HGNC:17383]
ENSG00000157064	-1.91254	0.00206893	0.0176212	NMNAT2	nicotinamide nucleotide adenylyltransferase 2 [Source:HGNC Symbol;Acc:HGNC:16789]
ENSG00000147206	-1.9137	0.000227725	0.003392	NXF3	nuclear RNA export factor 3 [Source:HGNC Symbol;Acc:HGNC:8073]
ENSG00000014257	-1.91974	3.12629e-05	0.000737869	ACP3	acid phosphatase 3 [Source:HGNC Symbol;Acc:HGNC:125]
ENSG00000183019	-1.92257	0.00532636	0.0351279	MCEMP1	mast cell expressed membrane protein 1 [Source:HGNC Symbol;Acc:HGNC:27291]
ENSG00000133048	-1.92409	0.00671028	0.0412476	CHI3L1	chitinase 3 like 1 [Source:HGNC Symbol;Acc:HGNC:1932]
ENSG00000169122	-1.92679	0.000139728	0.00236733	FAM110B	family with sequence similarity 110 member B [Source:HGNC Symbol;Acc:HGNC:28587]
ENSG00000116741	-1.92822	2.13554e-14	3.45765e-11	RGS2	regulator of G protein signaling 2 [Source:HGNC Symbol;Acc:HGNC:9998]
ENSG00000169385	-1.93082	4.14978e-05	0.000929309	RNASE2	ribonuclease A family member 2 [Source:HGNC Symbol;Acc:HGNC:10045]
ENSG00000146592	-1.93132	0.00110843	0.0111401	CREB5	cAMP responsive element binding protein 5 [Source:HGNC Symbol;Acc:HGNC:16844]
ENSG00000172243	-1.9334	0.00243702	0.0199696	CLEC7A	C-type lectin domain containing 7A [Source:HGNC Symbol;Acc:HGNC:14558]
ENSG00000059804	-1.93477	1.90195e-07	1.29388e-05	SLC2A3	solute carrier family 2 member 3 [Source:HGNC Symbol;Acc:HGNC:11007]
ENSG00000180071	-1.93869	2.45107e-06	0.000103617	ANKRD18A	ankyrin repeat domain 18A [Source:HGNC Symbol;Acc:HGNC:23643]
ENSG00000268500	-1.9387	0.00138266	0.0129929	AC018755.2	novel transcript, sense intronic to AC018755.18
ENSG00000135378	-1.94409	9.6099e-05	0.00178025	PRRG4	proline rich and Gla domain 4 [Source:HGNC Symbol;Acc:HGNC:30799]
ENSG00000112303	-1.94976	5.18241e-05	0.00110406	VNN2	vanin 2 [Source:HGNC Symbol;Acc:HGNC:12706]
ENSG00000124107	-1.95257	0.00122049	0.0118385	SLPI	secretory leukocyte peptidase inhibitor [Source:HGNC Symbol;Acc:HGNC:11092]
ENSG00000164821	-1.95526	0.000648556	0.00746854	DEFA4	defensin alpha 4 [Source:HGNC Symbol;Acc:HGNC:2763]
ENSG00000115896	-1.95647	1.13488e-08	1.30318e-06	PLCL1	phospholipase C like 1 (inactive) [Source:HGNC Symbol;Acc:HGNC:9063]
ENSG00000121742	-1.95995	0.00636707	0.0397414	GJB6	gap junction protein beta 6 [Source:HGNC Symbol;Acc:HGNC:4288]
ENSG00000189068	-1.96417	0.000666515	0.00760503	VSTM1	V-set and transmembrane domain containing 1 [Source:HGNC Symbol;Acc:HGNC:29455]
ENSG00000135046	-1.96924	7.70453e-07	4.22861e-05	ANXA1	annexin A1 [Source:HGNC Symbol;Acc:HGNC:533]
ENSG00000114790	-1.97575	0.000368184	0.00491043	ARHGEF26	Rho guanine nucleotide exchange factor 26 [Source:HGNC Symbol;Acc:HGNC:24490]
ENSG00000163464	-1.97872	0.000542481	0.00654982	CXCR1	C-X-C motif chemokine receptor 1 [Source:HGNC Symbol;Acc:HGNC:6026]
ENSG00000101307	-1.98007	0.000973009	0.0100922	SIRPB1	signal regulatory protein beta 1 [Source:HGNC Symbol;Acc:HGNC:15928]
ENSG00000057294	-1.98035	0.000177496	0.00282302	PKP2	plakophilin 2 [Source:HGNC Symbol;Acc:HGNC:9024]
ENSG00000168062	-1.98747	0.000500059	0.00616638	BATF2	basic leucine zipper ATF-like transcription factor 2 [Source:HGNC Symbol;Acc:HGNC:25163]
ENSG00000169896	-1.99174	3.20942e-05	0.000755287	ITGAM	integrin subunit alpha M [Source:HGNC Symbol;Acc:HGNC:6149]
ENSG00000118804	-1.99201	9.33893e-05	0.00173801	STBD1	starch binding domain 1 [Source:HGNC Symbol;Acc:HGNC:24854]
ENSG00000165626	-1.99373	4.25434e-06	0.000158715	BEND7	BEN domain containing 7 [Source:HGNC Symbol;Acc:HGNC:23514]
ENSG00000187037	-1.99413	0.000318108	0.00439836	GPR141	G protein-coupled receptor 141 [Source:HGNC Symbol;Acc:HGNC:19997]
ENSG00000136026	-2.0021	8.00187e-07	4.34759e-05	CKAP4	cytoskeleton associated protein 4 [Source:HGNC Symbol;Acc:HGNC:16991]
ENSG00000163606	-2.00429	4.06621e-11	1.26608e-08	CD200R1	CD200 receptor 1 [Source:HGNC Symbol;Acc:HGNC:24235]
ENSG00000278196	-2.01312	0.00559182	0.0363344	IGLV2-8	immunoglobulin lambda variable 2-8 [Source:HGNC Symbol;Acc:HGNC:5895]
ENSG00000242550	-2.01646	1.17629e-05	0.000338182	SERPINB10	serpin family B member 10 [Source:HGNC Symbol;Acc:HGNC:8942]
ENSG00000211892	-2.02017	0.00350107	0.0259431	IGHG4	immunoglobulin heavy constant gamma 4 (G4m marker) [Source:HGNC Symbol;Acc:HGNC:5528]
ENSG00000118515	-2.02131	7.82982e-06	0.000250549	SGK1	serum/glucocorticoid regulated kinase 1 [Source:HGNC Symbol;Acc:HGNC:10810]
ENSG00000224940	-2.02202	7.1841e-05	0.00141851	PRRT4	proline rich transmembrane protein 4 [Source:HGNC Symbol;Acc:HGNC:37280]
ENSG00000180758	-2.03175	0.000171722	0.00276378	GPR157	G protein-coupled receptor 157 [Source:HGNC Symbol;Acc:HGNC:23687]
ENSG00000086548	-2.03222	3.00326e-05	0.000714036	CEACAM6	CEA cell adhesion molecule 6 [Source:HGNC Symbol;Acc:HGNC:1818]
ENSG00000100024	-2.0326	5.2889e-05	0.00112231	UPB1	beta-ureidopropionase 1 [Source:HGNC Symbol;Acc:HGNC:16297]
ENSG00000065618	-2.03432	0.000219778	0.00331016	COL17A1	collagen type XVII alpha 1 chain [Source:HGNC Symbol;Acc:HGNC:2194]
ENSG00000154529	-2.03666	0.00257433	0.0207678	CNTNAP3B	contactin associated protein family member 3B [Source:HGNC Symbol;Acc:HGNC:32035]
ENSG00000112299	-2.03691	0.000594909	0.00701873	VNN1	vanin 1 [Source:HGNC Symbol;Acc:HGNC:12705]
ENSG00000204020	-2.04339	0.000441127	0.0055974	LIPN	lipase family member N [Source:HGNC Symbol;Acc:HGNC:23452]
ENSG00000185972	-2.04741	5.46589e-05	0.00114784	CCIN	calicin [Source:HGNC Symbol;Acc:HGNC:1568]
ENSG00000079385	-2.05043	2.54478e-06	0.000106467	CEACAM1	CEA cell adhesion molecule 1 [Source:HGNC Symbol;Acc:HGNC:1814]
ENSG00000180871	-2.05513	0.000349754	0.00472694	CXCR2	C-X-C motif chemokine receptor 2 [Source:HGNC Symbol;Acc:HGNC:6027]
ENSG00000160883	-2.05516	0.000358038	0.00480031	HK3	hexokinase 3 [Source:HGNC Symbol;Acc:HGNC:4925]
ENSG00000169891	-2.05596	0.00721779	0.0433679	REPS2	RALBP1 associated Eps domain containing 2 [Source:HGNC Symbol;Acc:HGNC:9963]
ENSG00000157017	-2.05726	0.000213763	0.00324676	GHRL	ghrelin and obestatin prepropeptide [Source:HGNC Symbol;Acc:HGNC:18129]
ENSG00000008516	-2.06458	0.000606073	0.00712114	MMP25	matrix metallopeptidase 25 [Source:HGNC Symbol;Acc:HGNC:14246]
ENSG00000167476	-2.06496	0.00559387	0.0363344	JSRP1	junctional sarcoplasmic reticulum protein 1 [Source:HGNC Symbol;Acc:HGNC:24963]
ENSG00000100448	-2.07228	0.00031774	0.00439704	CTSG	cathepsin G [Source:HGNC Symbol;Acc:HGNC:2532]
ENSG00000128383	-2.07277	0.000439456	0.00558057	APOBEC3A	apolipoprotein B mRNA editing enzyme catalytic subunit 3A [Source:HGNC Symbol;Acc:HGNC:17343]
ENSG00000163393	-2.07639	0.000893932	0.00949092	SLC22A15	solute carrier family 22 member 15 [Source:HGNC Symbol;Acc:HGNC:20301]
ENSG00000183625	-2.07873	2.48739e-05	0.000623426	CCR3	C-C motif chemokine receptor 3 [Source:HGNC Symbol;Acc:HGNC:1604]
ENSG00000256660	-2.08025	0.00169514	0.0151135	CLEC12B	C-type lectin domain family 12 member B [Source:HGNC Symbol;Acc:HGNC:31966]
ENSG00000172322	-2.08646	9.634e-06	0.000291015	CLEC12A	C-type lectin domain family 12 member A [Source:HGNC Symbol;Acc:HGNC:31713]
ENSG00000206047	-2.09018	0.000969021	0.0100724	DEFA1	defensin alpha 1 [Source:HGNC Symbol;Acc:HGNC:2761]
ENSG00000175984	-2.09454	0.0002247	0.0033593	DENND2C	DENN domain containing 2C [Source:HGNC Symbol;Acc:HGNC:24748]
ENSG00000184292	-2.10492	0.00059519	0.00701873	TACSTD2	tumor associated calcium signal transducer 2 [Source:HGNC Symbol;Acc:HGNC:11530]
ENSG00000205929	-2.10535	0.000555453	0.00666028	C21orf62	chromosome 21 open reading frame 62 [Source:HGNC Symbol;Acc:HGNC:1305]
ENSG00000148346	-2.10559	0.00350925	0.0259681	LCN2	lipocalin 2 [Source:HGNC Symbol;Acc:HGNC:6526]
ENSG00000172014	-2.10682	0.00461271	0.0313932	ANKRD20A4P	ankyrin repeat domain 20 family member A4, pseudogene [Source:HGNC Symbol;Acc:HGNC:31982]
ENSG00000124882	-2.11209	0.000107667	0.00194341	EREG	epiregulin [Source:HGNC Symbol;Acc:HGNC:3443]
ENSG00000079931	-2.11402	6.32895e-05	0.00128411	MOXD1	monooxygenase DBH like 1 [Source:HGNC Symbol;Acc:HGNC:21063]
ENSG00000086717	-2.11605	3.79877e-08	3.57592e-06	PPEF1	protein phosphatase with EF-hand domain 1 [Source:HGNC Symbol;Acc:HGNC:9243]
ENSG00000173334	-2.12495	2.19977e-06	9.60012e-05	TRIB1	tribbles pseudokinase 1 [Source:HGNC Symbol;Acc:HGNC:16891]
ENSG00000100504	-2.12497	6.50942e-06	0.000219474	PYGL	glycogen phosphorylase L [Source:HGNC Symbol;Acc:HGNC:9725]
ENSG00000109743	-2.13355	1.10126e-05	0.000322431	BST1	bone marrow stromal cell antigen 1 [Source:HGNC Symbol;Acc:HGNC:1118]
ENSG00000008438	-2.13529	0.00186697	0.0163098	PGLYRP1	peptidoglycan recognition protein 1 [Source:HGNC Symbol;Acc:HGNC:8904]
ENSG00000170956	-2.13562	8.04213e-05	0.00154277	CEACAM3	CEA cell adhesion molecule 3 [Source:HGNC Symbol;Acc:HGNC:1815]
ENSG00000157551	-2.14165	0.000207801	0.00317406	KCNJ15	potassium inwardly rectifying channel subfamily J member 15 [Source:HGNC Symbol;Acc:HGNC:6261]
ENSG00000163563	-2.1431	1.75632e-06	8.11521e-05	MNDA	myeloid cell nuclear differentiation antigen [Source:HGNC Symbol;Acc:HGNC:7183]
ENSG00000173930	-2.14325	1.0617e-08	1.25264e-06	SLCO4C1	solute carrier organic anion transporter family member 4C1 [Source:HGNC Symbol;Acc:HGNC:23612]
ENSG00000133116	-2.14684	9.65809e-06	0.0002912	KL	klotho [Source:HGNC Symbol;Acc:HGNC:6344]
ENSG00000149516	-2.16077	7.33761e-06	0.000239523	MS4A3	membrane spanning 4-domains A3 [Source:HGNC Symbol;Acc:HGNC:7317]
ENSG00000285082	-2.16202	0.00531972	0.0351128	AL160272.2	novel protein
ENSG00000101425	-2.16415	0.000143671	0.00240806	BPI	bactericidal permeability increasing protein [Source:HGNC Symbol;Acc:HGNC:1095]
ENSG00000168461	-2.16541	1.43209e-06	6.81967e-05	RAB31	RAB31, member RAS oncogene family [Source:HGNC Symbol;Acc:HGNC:9771]
ENSG00000181631	-2.16617	2.15979e-07	1.43906e-05	P2RY13	purinergic receptor P2Y13 [Source:HGNC Symbol;Acc:HGNC:4537]
ENSG00000156510	-2.16711	0.00168067	0.0150341	HKDC1	hexokinase domain containing 1 [Source:HGNC Symbol;Acc:HGNC:23302]
ENSG00000143546	-2.17043	0.000232971	0.00343649	S100A8	S100 calcium binding protein A8 [Source:HGNC Symbol;Acc:HGNC:10498]
ENSG00000188906	-2.17097	1.218e-05	0.000345975	LRRK2	leucine rich repeat kinase 2 [Source:HGNC Symbol;Acc:HGNC:18618]
ENSG00000179178	-2.17425	0.008656	0.0496807	TMEM125	transmembrane protein 125 [Source:HGNC Symbol;Acc:HGNC:28275]
ENSG00000103196	-2.17907	1.89029e-06	8.57301e-05	CRISPLD2	cysteine rich secretory protein LCCL domain containing 2 [Source:HGNC Symbol;Acc:HGNC:25248]
ENSG00000116690	-2.18763	0.00826736	0.0480808	PRG4	proteoglycan 4 [Source:HGNC Symbol;Acc:HGNC:9364]
ENSG00000179869	-2.19984	6.86247e-05	0.00136794	ABCA13	ATP binding cassette subfamily A member 13 [Source:HGNC Symbol;Acc:HGNC:14638]
ENSG00000159339	-2.20015	0.00116987	0.0115285	PADI4	peptidyl arginine deiminase 4 [Source:HGNC Symbol;Acc:HGNC:18368]
ENSG00000180316	-2.2025	0.000140203	0.00237202	PNPLA1	patatin like phospholipase domain containing 1 [Source:HGNC Symbol;Acc:HGNC:21246]
ENSG00000165685	-2.20754	4.87049e-06	0.000172619	TMEM52B	transmembrane protein 52B [Source:HGNC Symbol;Acc:HGNC:26438]
ENSG00000114948	-2.21332	0.00834245	0.0483958	ADAM23	ADAM metallopeptidase domain 23 [Source:HGNC Symbol;Acc:HGNC:202]
ENSG00000124490	-2.2213	0.00406489	0.0287777	CRISP2	cysteine rich secretory protein 2 [Source:HGNC Symbol;Acc:HGNC:12024]
ENSG00000115271	-2.22479	4.60115e-06	0.000167034	GCA	grancalcin [Source:HGNC Symbol;Acc:HGNC:15990]
ENSG00000182885	-2.22544	0.000715935	0.00801086	ADGRG3	adhesion G protein-coupled receptor G3 [Source:HGNC Symbol;Acc:HGNC:13728]
ENSG00000150337	-2.22802	2.52987e-05	0.000632115	FCGR1A	Fc fragment of IgG receptor Ia [Source:HGNC Symbol;Acc:HGNC:3613]
ENSG00000197632	-2.23779	0.000479175	0.00596794	SERPINB2	serpin family B member 2 [Source:HGNC Symbol;Acc:HGNC:8584]
ENSG00000198734	-2.23919	1.47532e-06	6.98449e-05	F5	coagulation factor V [Source:HGNC Symbol;Acc:HGNC:3542]
ENSG00000112773	-2.23947	2.47513e-06	0.000104362	TENT5A	terminal nucleotidyltransferase 5A [Source:HGNC Symbol;Acc:HGNC:18345]
ENSG00000171860	-2.24094	1.92783e-08	2.00086e-06	C3AR1	complement C3a receptor 1 [Source:HGNC Symbol;Acc:HGNC:1319]
ENSG00000277632	-2.24648	0.000239857	0.00350815	CCL3	C-C motif chemokine ligand 3 [Source:HGNC Symbol;Acc:HGNC:10627]
ENSG00000151726	-2.26532	3.01609e-08	2.94178e-06	ACSL1	acyl-CoA synthetase long chain family member 1 [Source:HGNC Symbol;Acc:HGNC:3569]
ENSG00000138772	-2.26667	1.18367e-05	0.000339199	ANXA3	annexin A3 [Source:HGNC Symbol;Acc:HGNC:541]
ENSG00000198019	-2.26686	0.000112477	0.00200122	FCGR1B	Fc fragment of IgG receptor Ib [Source:HGNC Symbol;Acc:HGNC:3614]
ENSG00000069011	-2.26898	0.00315714	0.0239313	PITX1	paired like homeodomain 1 [Source:HGNC Symbol;Acc:HGNC:9004]
ENSG00000089169	-2.2693	0.000205287	0.00314457	RPH3A	rabphilin 3A [Source:HGNC Symbol;Acc:HGNC:17056]
ENSG00000258227	-2.2765	7.20395e-08	6.01233e-06	CLEC5A	C-type lectin domain containing 5A [Source:HGNC Symbol;Acc:HGNC:2054]
ENSG00000171051	-2.27677	5.84222e-06	0.000200405	FPR1	formyl peptide receptor 1 [Source:HGNC Symbol;Acc:HGNC:3826]
ENSG00000222047	-2.28591	1.78154e-05	0.000475204	C10orf55	chromosome 10 open reading frame 55 (putative) [Source:HGNC Symbol;Acc:HGNC:31008]
ENSG00000237988	-2.28951	0.00398237	0.0283422	OR2I1P	olfactory receptor family 2 subfamily I member 1 pseudogene [Source:HGNC Symbol;Acc:HGNC:8258]
ENSG00000012223	-2.28991	0.000985116	0.0101787	LTF	lactotransferrin [Source:HGNC Symbol;Acc:HGNC:6720]
ENSG00000163220	-2.29223	4.17618e-05	0.000931357	S100A9	S100 calcium binding protein A9 [Source:HGNC Symbol;Acc:HGNC:10499]
ENSG00000257743	-2.29462	2.76394e-05	0.000668033	MGAM2	maltase-glucoamylase 2 (putative) [Source:HGNC Symbol;Acc:HGNC:28101]
ENSG00000091106	-2.29465	7.27652e-06	0.000238935	NLRC4	NLR family CARD domain containing 4 [Source:HGNC Symbol;Acc:HGNC:16412]
ENSG00000172548	-2.29474	0.00252375	0.0204666	NIPAL4	NIPA like domain containing 4 [Source:HGNC Symbol;Acc:HGNC:28018]
ENSG00000011422	-2.29834	0.00014364	0.00240806	PLAUR	plasminogen activator, urokinase receptor [Source:HGNC Symbol;Acc:HGNC:9053]
ENSG00000173535	-2.30277	4.5396e-06	0.000165542	TNFRSF10C	TNF receptor superfamily member 10c [Source:HGNC Symbol;Acc:HGNC:11906]
ENSG00000111052	-2.30642	9.84062e-07	5.04207e-05	LIN7A	lin-7 homolog A, crumbs cell polarity complex component [Source:HGNC Symbol;Acc:HGNC:17787]
ENSG00000167434	-2.30725	0.000817802	0.00886281	CA4	carbonic anhydrase 4 [Source:HGNC Symbol;Acc:HGNC:1375]
ENSG00000118520	-2.31203	6.82594e-06	0.000227405	ARG1	arginase 1 [Source:HGNC Symbol;Acc:HGNC:663]
ENSG00000186710	-2.31892	0.00367413	0.0268447	CFAP73	cilia and flagella associated protein 73 [Source:HGNC Symbol;Acc:HGNC:37100]
ENSG00000136689	-2.32432	3.2863e-05	0.000767799	IL1RN	interleukin 1 receptor antagonist [Source:HGNC Symbol;Acc:HGNC:6000]
ENSG00000205221	-2.33111	2.03339e-06	9.06959e-05	VIT	vitrin [Source:HGNC Symbol;Acc:HGNC:12697]
ENSG00000164047	-2.33493	0.00114669	0.0113485	CAMP	cathelicidin antimicrobial peptide [Source:HGNC Symbol;Acc:HGNC:1472]
ENSG00000112053	-2.33522	4.9576e-08	4.41036e-06	SLC26A8	solute carrier family 26 member 8 [Source:HGNC Symbol;Acc:HGNC:14468]
ENSG00000082293	-2.33996	0.000598723	0.00705013	COL19A1	collagen type XIX alpha 1 chain [Source:HGNC Symbol;Acc:HGNC:2196]
ENSG00000181963	-2.34842	0.0054376	0.0356316	OR52K2	olfactory receptor family 52 subfamily K member 2 [Source:HGNC Symbol;Acc:HGNC:15223]
ENSG00000100505	-2.35507	1.28204e-07	9.30827e-06	TRIM9	tripartite motif containing 9 [Source:HGNC Symbol;Acc:HGNC:16288]
ENSG00000124469	-2.36148	1.2602e-05	0.000354233	CEACAM8	CEA cell adhesion molecule 8 [Source:HGNC Symbol;Acc:HGNC:1820]
ENSG00000204577	-2.36808	0.000340059	0.00461517	LILRB3	leukocyte immunoglobulin like receptor B3 [Source:HGNC Symbol;Acc:HGNC:6607]
ENSG00000257017	-2.36857	4.83768e-05	0.00104093	HP	haptoglobin [Source:HGNC Symbol;Acc:HGNC:5141]
ENSG00000160180	-2.36897	0.000860379	0.00921932	TFF3	trefoil factor 3 [Source:HGNC Symbol;Acc:HGNC:11757]
ENSG00000163661	-2.37969	1.06562e-05	0.00031427	PTX3	pentraxin 3 [Source:HGNC Symbol;Acc:HGNC:9692]
ENSG00000140379	-2.38463	2.21994e-11	7.81372e-09	BCL2A1	BCL2 related protein A1 [Source:HGNC Symbol;Acc:HGNC:991]
ENSG00000240247	-2.38634	0.0018876	0.0164313	DEFA1B	defensin alpha 1B [Source:HGNC Symbol;Acc:HGNC:33596]
ENSG00000162747	-2.39012	9.1628e-05	0.00171113	FCGR3B	Fc fragment of IgG receptor IIIb [Source:HGNC Symbol;Acc:HGNC:3620]
ENSG00000111704	-2.39486	0.00160788	0.0145681	NANOG	Nanog homeobox [Source:HGNC Symbol;Acc:HGNC:20857]
ENSG00000276289	-2.39722	3.38168e-05	0.000785549	KCNE1B	potassium voltage-gated channel subfamily E regulatory subunit 1B [Source:HGNC Symbol;Acc:HGNC:52280]
ENSG00000116748	-2.4021	0.000479704	0.00596994	AMPD1	adenosine monophosphate deaminase 1 [Source:HGNC Symbol;Acc:HGNC:468]
ENSG00000205846	-2.40312	9.01239e-06	0.00027532	CLEC6A	C-type lectin domain containing 6A [Source:HGNC Symbol;Acc:HGNC:14556]
ENSG00000102010	-2.40542	7.90172e-05	0.00152453	BMX	BMX non-receptor tyrosine kinase [Source:HGNC Symbol;Acc:HGNC:1079]
ENSG00000228278	-2.40577	0.00231375	0.0191915	ORM2	orosomucoid 2 [Source:HGNC Symbol;Acc:HGNC:8499]
ENSG00000186529	-2.40779	2.76439e-05	0.000668033	CYP4F3	cytochrome P450 family 4 subfamily F member 3 [Source:HGNC Symbol;Acc:HGNC:2646]
ENSG00000171049	-2.41814	7.33733e-06	0.000239523	FPR2	formyl peptide receptor 2 [Source:HGNC Symbol;Acc:HGNC:3827]
ENSG00000172986	-2.42138	4.87724e-06	0.000172619	GXYLT2	glucoside xylosyltransferase 2 [Source:HGNC Symbol;Acc:HGNC:33383]
ENSG00000178297	-2.42356	0.000456104	0.00574244	TMPRSS9	transmembrane serine protease 9 [Source:HGNC Symbol;Acc:HGNC:30079]
ENSG00000187912	-2.43931	2.91236e-10	6.45945e-08	CLEC17A	C-type lectin domain containing 17A [Source:HGNC Symbol;Acc:HGNC:34520]
ENSG00000115828	-2.43966	9.03573e-07	4.76539e-05	QPCT	glutaminyl-peptide cyclotransferase [Source:HGNC Symbol;Acc:HGNC:9753]
ENSG00000185345	-2.45213	5.0577e-05	0.00108319	PRKN	parkin RBR E3 ubiquitin protein ligase [Source:HGNC Symbol;Acc:HGNC:8607]
ENSG00000085265	-2.47532	2.78089e-06	0.000112563	FCN1	ficolin 1 [Source:HGNC Symbol;Acc:HGNC:3623]
ENSG00000164825	-2.47702	0.00255632	0.0206637	DEFB1	defensin beta 1 [Source:HGNC Symbol;Acc:HGNC:2766]
ENSG00000124102	-2.48452	0.00872628	0.0499248	PI3	peptidase inhibitor 3 [Source:HGNC Symbol;Acc:HGNC:8947]
ENSG00000059728	-2.49165	7.40936e-09	9.15763e-07	MXD1	MAX dimerization protein 1 [Source:HGNC Symbol;Acc:HGNC:6761]
ENSG00000175161	-2.49476	0.00462177	0.0314416	CADM2	cell adhesion molecule 2 [Source:HGNC Symbol;Acc:HGNC:29849]
ENSG00000283486	-2.49908	1.04462e-05	0.000309771	FAM95C	family with sequence similarity 95 member C [Source:HGNC Symbol;Acc:HGNC:45272]
ENSG00000171714	-2.5025	0.000124126	0.00215659	ANO5	anoctamin 5 [Source:HGNC Symbol;Acc:HGNC:27337]
ENSG00000162627	-2.50377	0.00265871	0.0211836	SNX7	sorting nexin 7 [Source:HGNC Symbol;Acc:HGNC:14971]
ENSG00000134827	-2.51585	6.79559e-06	0.000226861	TCN1	transcobalamin 1 [Source:HGNC Symbol;Acc:HGNC:11652]
ENSG00000197405	-2.5203	4.28339e-08	3.96355e-06	C5AR1	complement C5a receptor 1 [Source:HGNC Symbol;Acc:HGNC:1338]
ENSG00000100985	-2.52478	0.000555743	0.00666028	MMP9	matrix metallopeptidase 9 [Source:HGNC Symbol;Acc:HGNC:7176]
ENSG00000175928	-2.5289	7.71048e-08	6.36941e-06	LRRN1	leucine rich repeat neuronal 1 [Source:HGNC Symbol;Acc:HGNC:20980]
ENSG00000272414	-2.53166	5.77536e-07	3.30756e-05	FAM47E-STBD1	FAM47E-STBD1 readthrough [Source:HGNC Symbol;Acc:HGNC:44667]
ENSG00000257335	-2.53248	0.000117941	0.00207339	MGAM	maltase-glucoamylase [Source:HGNC Symbol;Acc:HGNC:7043]
ENSG00000152766	-2.5374	2.69457e-05	0.000658036	ANKRD22	ankyrin repeat domain 22 [Source:HGNC Symbol;Acc:HGNC:28321]
ENSG00000102837	-2.54291	4.25142e-05	0.000942941	OLFM4	olfactomedin 4 [Source:HGNC Symbol;Acc:HGNC:17190]
ENSG00000170837	-2.55665	4.44106e-07	2.65333e-05	GPR27	G protein-coupled receptor 27 [Source:HGNC Symbol;Acc:HGNC:4482]
ENSG00000189051	-2.56071	0.00151597	0.013946	RNF222	ring finger protein 222 [Source:HGNC Symbol;Acc:HGNC:34517]
ENSG00000066382	-2.56219	6.62641e-08	5.64674e-06	MPPED2	metallophosphoesterase domain containing 2 [Source:HGNC Symbol;Acc:HGNC:1180]
ENSG00000163221	-2.56414	8.23091e-06	0.000260286	S100A12	S100 calcium binding protein A12 [Source:HGNC Symbol;Acc:HGNC:10489]
ENSG00000142235	-2.56647	0.000182896	0.00288898	LMTK3	lemur tyrosine kinase 3 [Source:HGNC Symbol;Acc:HGNC:19295]
ENSG00000121316	-2.57273	1.15651e-06	5.74389e-05	PLBD1	phospholipase B domain containing 1 [Source:HGNC Symbol;Acc:HGNC:26215]
ENSG00000081181	-2.58385	0.000991665	0.0102268	ARG2	arginase 2 [Source:HGNC Symbol;Acc:HGNC:664]
ENSG00000272636	-2.58932	3.41164e-06	0.000132148	DOC2B	double C2 domain beta [Source:HGNC Symbol;Acc:HGNC:2986]
ENSG00000164099	-2.60881	0.00276632	0.0218033	PRSS12	serine protease 12 [Source:HGNC Symbol;Acc:HGNC:9477]
ENSG00000188039	-2.61298	0.000270076	0.00385268	NWD1	NACHT and WD repeat domain containing 1 [Source:HGNC Symbol;Acc:HGNC:27619]
ENSG00000086288	-2.61832	2.27894e-09	3.48097e-07	NME8	NME/NM23 family member 8 [Source:HGNC Symbol;Acc:HGNC:16473]
ENSG00000105501	-2.61833	0.000206349	0.00315784	SIGLEC5	sialic acid binding Ig like lectin 5 [Source:HGNC Symbol;Acc:HGNC:10874]
ENSG00000173391	-2.61907	1.42428e-06	6.80252e-05	OLR1	oxidized low density lipoprotein receptor 1 [Source:HGNC Symbol;Acc:HGNC:8133]
ENSG00000124731	-2.64595	1.04187e-06	5.28288e-05	TREM1	triggering receptor expressed on myeloid cells 1 [Source:HGNC Symbol;Acc:HGNC:17760]
ENSG00000103569	-2.65275	7.88467e-07	4.31286e-05	AQP9	aquaporin 9 [Source:HGNC Symbol;Acc:HGNC:643]
ENSG00000123610	-2.6618	3.7699e-06	0.00014362	TNFAIP6	TNF alpha induced protein 6 [Source:HGNC Symbol;Acc:HGNC:11898]
ENSG00000169397	-2.6647	5.08766e-09	6.92221e-07	RNASE3	ribonuclease A family member 3 [Source:HGNC Symbol;Acc:HGNC:10046]
ENSG00000102554	-2.68771	3.11552e-10	6.66716e-08	KLF5	Kruppel like factor 5 [Source:HGNC Symbol;Acc:HGNC:6349]
ENSG00000166527	-2.69098	4.40966e-09	6.20841e-07	CLEC4D	C-type lectin domain family 4 member D [Source:HGNC Symbol;Acc:HGNC:14554]
ENSG00000249853	-2.72698	0.00223784	0.0186863	HS3ST5	heparan sulfate-glucosamine 3-sulfotransferase 5 [Source:HGNC Symbol;Acc:HGNC:19419]
ENSG00000270505	-2.72718	0.0013143	0.0125249	IGHV1OR15-1	immunoglobulin heavy variable 1/OR15-1 (non-functional) [Source:HGNC Symbol;Acc:HGNC:5563]
ENSG00000281179	-2.72718	0.0013143	0.0125249	AC135068.8	novel gene identicle to IGHV1OR15-1
ENSG00000138738	-2.73121	1.81215e-06	8.28828e-05	PRDM5	PR/SET domain 5 [Source:HGNC Symbol;Acc:HGNC:9349]
ENSG00000126262	-2.75011	2.75129e-06	0.000112269	FFAR2	free fatty acid receptor 2 [Source:HGNC Symbol;Acc:HGNC:4501]
ENSG00000186462	-2.75633	1.01765e-05	0.000302882	NAP1L2	nucleosome assembly protein 1 like 2 [Source:HGNC Symbol;Acc:HGNC:7638]
ENSG00000133063	-2.75726	4.65133e-05	0.00101359	CHIT1	chitinase 1 [Source:HGNC Symbol;Acc:HGNC:1936]
ENSG00000101292	-2.7746	8.40799e-05	0.00158849	PROKR2	prokineticin receptor 2 [Source:HGNC Symbol;Acc:HGNC:15836]
ENSG00000168454	-2.7829	6.85173e-06	0.000227527	TXNDC2	thioredoxin domain containing 2 [Source:HGNC Symbol;Acc:HGNC:16470]
ENSG00000019169	-2.81585	0.00454071	0.0310632	MARCO	macrophage receptor with collagenous structure [Source:HGNC Symbol;Acc:HGNC:6895]
ENSG00000283378	-2.84189	0.000158459	0.00259152	CNTNAP3C	contactin associated protein family member 3C [Source:HGNC Symbol;Acc:HGNC:53878]
ENSG00000162782	-2.85798	0.00576296	0.0371745	TDRD5	tudor domain containing 5 [Source:HGNC Symbol;Acc:HGNC:20614]
ENSG00000188340	-2.8646	2.761e-06	0.000112269	OR6N2	olfactory receptor family 6 subfamily N member 2 [Source:HGNC Symbol;Acc:HGNC:15035]
ENSG00000148734	-2.88753	0.00745891	0.0443997	NPFFR1	neuropeptide FF receptor 1 [Source:HGNC Symbol;Acc:HGNC:17425]
ENSG00000155970	-2.89724	0.0028795	0.0223714	MICU3	mitochondrial calcium uptake family member 3 [Source:HGNC Symbol;Acc:HGNC:27820]
ENSG00000124875	-2.90074	2.5589e-05	0.000637403	CXCL6	C-X-C motif chemokine ligand 6 [Source:HGNC Symbol;Acc:HGNC:10643]
ENSG00000122641	-2.9018	2.01266e-11	7.24156e-09	INHBA	inhibin subunit beta A [Source:HGNC Symbol;Acc:HGNC:6066]
ENSG00000118113	-2.91665	1.78969e-07	1.23306e-05	MMP8	matrix metallopeptidase 8 [Source:HGNC Symbol;Acc:HGNC:7175]
ENSG00000096006	-2.91789	1.80922e-06	8.28828e-05	CRISP3	cysteine rich secretory protein 3 [Source:HGNC Symbol;Acc:HGNC:16904]
ENSG00000186431	-2.9215	1.04855e-07	7.79095e-06	FCAR	Fc fragment of IgA receptor [Source:HGNC Symbol;Acc:HGNC:3608]
ENSG00000274209	-2.92338	0.000624239	0.00727649	ANTXRL	ANTXR like [Source:HGNC Symbol;Acc:HGNC:27277]
ENSG00000183054	-2.93892	2.96923e-05	0.000710115	RGPD6	RANBP2 like and GRIP domain containing 6 [Source:HGNC Symbol;Acc:HGNC:32419]
ENSG00000139053	-2.94737	3.63272e-06	0.000139048	PDE6H	phosphodiesterase 6H [Source:HGNC Symbol;Acc:HGNC:8790]
ENSG00000188833	-2.95652	4.84199e-06	0.000172301	ENTPD8	ectonucleoside triphosphate diphosphohydrolase 8 [Source:HGNC Symbol;Acc:HGNC:24860]
ENSG00000127954	-2.97459	3.40774e-05	0.000789338	STEAP4	STEAP4 metalloreductase [Source:HGNC Symbol;Acc:HGNC:21923]
ENSG00000118898	-3	0.000109073	0.00195894	PPL	periplakin [Source:HGNC Symbol;Acc:HGNC:9273]
ENSG00000093134	-3.01587	2.81849e-06	0.000113274	VNN3	vanin 3 [Source:HGNC Symbol;Acc:HGNC:16431]
ENSG00000129682	-3.05693	3.20817e-07	2.00554e-05	FGF13	fibroblast growth factor 13 [Source:HGNC Symbol;Acc:HGNC:3670]
ENSG00000137675	-3.09686	3.30224e-05	0.000769302	MMP27	matrix metallopeptidase 27 [Source:HGNC Symbol;Acc:HGNC:14250]
ENSG00000075035	-3.10154	0.00474699	0.0321315	WSCD2	WSC domain containing 2 [Source:HGNC Symbol;Acc:HGNC:29117]
ENSG00000106714	-3.11802	2.14811e-08	2.18743e-06	CNTNAP3	contactin associated protein family member 3 [Source:HGNC Symbol;Acc:HGNC:13834]
ENSG00000189127	-3.12421	1.07885e-08	1.25264e-06	ANKRD34B	ankyrin repeat domain 34B [Source:HGNC Symbol;Acc:HGNC:33736]
ENSG00000163739	-3.14681	8.79601e-11	2.41383e-08	CXCL1	C-X-C motif chemokine ligand 1 [Source:HGNC Symbol;Acc:HGNC:4602]
ENSG00000165309	-3.24056	0.00863792	0.049598	ARMC3	armadillo repeat containing 3 [Source:HGNC Symbol;Acc:HGNC:30964]
ENSG00000255307	-3.33298	0.00336225	0.0251331	OR52B2	olfactory receptor family 52 subfamily B member 2 [Source:HGNC Symbol;Acc:HGNC:15207]
ENSG00000163421	-3.60494	2.97844e-08	2.93001e-06	PROK2	prokineticin 2 [Source:HGNC Symbol;Acc:HGNC:18455]
ENSG00000073756	-3.61414	1.37643e-12	8.57144e-10	PTGS2	prostaglandin-endoperoxide synthase 2 [Source:HGNC Symbol;Acc:HGNC:9605]
ENSG00000100884	-3.63126	0.00587161	0.0376504	CPNE6	copine 6 [Source:HGNC Symbol;Acc:HGNC:2319]
ENSG00000121743	-3.85798	0.00261745	0.0210093	GJA3	gap junction protein alpha 3 [Source:HGNC Symbol;Acc:HGNC:4277]
ENSG00000123689	-4.14511	7.32516e-15	1.48252e-11	G0S2	G0/G1 switch 2 [Source:HGNC Symbol;Acc:HGNC:30229]
ENSG00000169758	-4.20043	1.1457e-06	5.70769e-05	TMEM266	transmembrane protein 266 [Source:HGNC Symbol;Acc:HGNC:26763]
ENSG00000110203	-4.20654	4.53509e-06	0.000165542	FOLR3	folate receptor gamma [Source:HGNC Symbol;Acc:HGNC:3795]
ENSG00000140986	-4.22088	1.74329e-08	1.86425e-06	RPL3L	ribosomal protein L3 like [Source:HGNC Symbol;Acc:HGNC:10351]
ENSG00000112379	-4.39722	3.24855e-11	1.07341e-08	ARFGEF3	ARFGEF family member 3 [Source:HGNC Symbol;Acc:HGNC:21213]
ENSG00000140459	-4.68182	0.00662375	0.0407931	CYP11A1	cytochrome P450 family 11 subfamily A member 1 [Source:HGNC Symbol;Acc:HGNC:2590]
ENSG00000034239	-4.90689	0.00159101	0.014461	EFCAB1	EF-hand calcium binding domain 1 [Source:HGNC Symbol;Acc:HGNC:25678]
ENSG00000187140	-4.9542	0.00783175	0.0462068	FOXD3	forkhead box D3 [Source:HGNC Symbol;Acc:HGNC:3804]
ENSG00000169429	-5.17475	2.42097e-09	3.66335e-07	CXCL8	C-X-C motif chemokine ligand 8 [Source:HGNC Symbol;Acc:HGNC:6025]
ENSG00000214897	-5.2854	0.00847063	0.0489814	PNMA6E	PNMA family member 6E [Source:HGNC Symbol;Acc:HGNC:50767]
ENSG00000187242	-5.78136	0.00577681	0.0372251	KRT12	keratin 12 [Source:HGNC Symbol;Acc:HGNC:6414]
ENSG00000150556	-6.59991	0.00031462	0.00436131	LYPD6B	LY6/PLAUR domain containing 6B [Source:HGNC Symbol;Acc:HGNC:27018]

## Sheet: Table S4
Table S4 The primers used by RT-qPCR
primer name		Primer sequence (5' to 3')
ENST00000473898	Forward	GACATGCTTCCGTGTCTGGA
	Reverse	TTTGTCAGGAGACCGTGGTG
ENST00000649077	Forward	CACGCACTCTGTCCTGACTT
	Reverse	TCCTCGTGGGATCCTGTCTT
ENST00000421323	Forward	CCAGAACAACGCCGTATGGA
	Reverse	GCACAGGACCCTCTAAGCAC
ENST00000662821	Forward	CGCATAACATTTGGTGCCGA
	Reverse	ATCCATAGACAGAGGCCGGA
MSTRG.13057.1	Forward	CCGGGAAGAGTCAGTTTGCT
	Reverse	CCCCTGAATTCTTGGACCCC
ENST00000553415	Forward	GGAAGTGAGTCCTGCCAACA
	Reverse	TTCAAGCTGGGGTGCTTTCA
ENST00000643525	Forward	CGGTGCCAGCTTAGGAATAA
	Reverse	TTCCAAGCCCGACAAAGTCT
MSTRG.33538.27	Forward	AGCCACTTGATGAACCAGTCA
	Reverse	CCCCTGGCTTGAAGCAGATA
ENST00000650778	Forward	GGAGCGTGCAAGACTGTACT
	Reverse	TTCGACCTTGATCGCTGGAG
ENST00000662196	Forward	CTCGCTACAGACACCCAAGG
	Reverse	AATCGCCTATCAGGCTGGTG
ENSG00000170561	Forward	TCCAGACCACATCTTGTGCC
	Reverse	TGTTAGAGTCTGTGGGCTGAC
ENSG00000135333	Forward	AGAACTATACCCCGATACGAACA
	Reverse	TGGAAATCCAGTTAGTCCGCA
ENSG00000213934	Forward	TCTACCCATGGACCCAGAGG
	Reverse	TGTGCCTTGACTTTGGGGTT
ENSG00000170549	Forward	GCTCGCAGTATGAACTGAAGG
	Reverse	GGCCGTAGGGGTAATAAGCC
ENSG00000102755	Forward	TTTGCCTGAAATGGTGAGTAAGG
	Reverse	TGGTTTGCTTGAGCTGTGTTC
ENSG00000074800	Forward	AAAGCTGGTGCCGTTGAGAA
	Reverse	GGTTGTGGTAAACCTCTGCTC
ENSG00000123689	Forward	CCAAGGAGATGATGGCCCAG
	Reverse	GCTGCACACAGTCTCCATCA
ENSG00000163421	Forward	GTGACAAGGACTCCCAATGTG
	Reverse	TGACCCAGATACTGACAGCAC
ENSG00000163739	Forward	AGTGTGAACGTGAAGTCCCC
	Reverse	GATTGAGGCAAGCTTTCCGC
ENSG00000112715	Forward	AGGGCAGAATCATCACGAAGT
	Reverse	AGGGTCTCGATTGGATGGCA

## Sheet: Table S5
TABLE S5 Correlation of co-expression network between lncRNA and mRNA
mRNA	lncRNA	correlation	P-Value
ENSG00000186472	MSTRG.4229.1	0.999602	2.37798e-29
ENSG00000163975	MSTRG.14224.1	0.99939	1.10057e-27
ENSG00000197410	MSTRG.14224.1	0.999351	1.93554e-27
ENSG00000171303	MSTRG.8726.2	0.999121	2.97985e-26
ENSG00000185046	MSTRG.27994.2	0.998729	8.17101e-25
ENSG00000024422	MSTRG.21740.1	0.998699	1.01137e-24
ENSG00000185271	MSTRG.27994.3	0.998521	3.20278e-24
ENSG00000127955	ENST00000648449	0.998435	5.30993e-24
ENSG00000198643	MSTRG.29532.1	0.998255	1.41462e-23
ENSG00000142549	MSTRG.22035.9	0.998167	2.19887e-23
ENSG00000198643	MSTRG.27994.8	0.998161	2.26994e-23
ENSG00000131620	MSTRG.21740.1	0.998129	2.6475e-23
ENSG00000166342	MSTRG.26282.1	0.998124	2.71983e-23
ENSG00000185046	ENST00000413510	0.9981	3.04481e-23
ENSG00000173805	MSTRG.4229.1	0.998048	3.87548e-23
ENSG00000142549	MSTRG.7607.1	0.997977	5.34273e-23
ENSG00000002745	MSTRG.13652.8	0.99795	6.02721e-23
ENSG00000185046	MSTRG.31658.2	0.997861	8.8364e-23
ENSG00000137809	ENST00000562826	0.997777	1.25068e-22
ENSG00000177294	MSTRG.15188.1	0.997748	1.40101e-22
ENSG00000149256	ENST00000581670	0.997711	1.62628e-22
ENSG00000118308	ENST00000623395	0.997636	2.17488e-22
ENSG00000166342	MSTRG.28934.1	0.997611	2.38749e-22
ENSG00000142549	ENST00000457478	0.997581	2.66829e-22
ENSG00000139915	MSTRG.20153.1	0.997503	3.55335e-22
ENSG00000145358	MSTRG.3361.17	0.997339	6.29737e-22
ENSG00000186472	MSTRG.4228.1	0.997333	6.41768e-22
ENSG00000120327	MSTRG.3299.2	0.997297	7.23171e-22
ENSG00000182334	MSTRG.4950.1	0.997258	8.23748e-22
ENSG00000175874	MSTRG.28143.2	0.997229	9.07053e-22
ENSG00000106018	ENST00000456341	0.997166	1.10887e-21
ENSG00000112319	MSTRG.14224.1	0.997107	1.33398e-21
ENSG00000173805	MSTRG.4228.1	0.9971	1.36461e-21
ENSG00000037280	ENST00000670317	0.996805	3.25512e-21
ENSG00000197410	ENST00000623395	0.99674	3.90091e-21
ENSG00000175874	MSTRG.28143.1	0.996668	4.7542e-21
ENSG00000120324	MSTRG.14918.8	0.996648	5.01804e-21
ENSG00000166342	ENST00000649077	0.996484	7.69166e-21
ENSG00000024422	MSTRG.8726.2	0.996477	7.84588e-21
ENSG00000171303	MSTRG.21740.1	0.996432	8.78246e-21
ENSG00000007171	MSTRG.28135.1	0.996412	9.24267e-21
ENSG00000131620	MSTRG.8726.2	0.996252	1.36602e-20
ENSG00000188730	MSTRG.22035.5	0.996154	1.72469e-20
ENSG00000198691	MSTRG.8726.2	0.99611	1.91018e-20
ENSG00000007171	MSTRG.28141.1	0.996096	1.97364e-20
ENSG00000197410	ENST00000456341	0.996076	2.06322e-20
ENSG00000198691	MSTRG.21740.1	0.99604	2.24301e-20
ENSG00000179796	MSTRG.24882.1	0.996019	2.35239e-20
ENSG00000188730	ENST00000661105	0.995997	2.46964e-20
ENSG00000007171	MSTRG.28138.8	0.995985	2.54017e-20
ENSG00000104888	MSTRG.8726.2	0.995918	2.94428e-20
ENSG00000177294	MSTRG.28091.11	0.995898	3.07716e-20
ENSG00000007171	MSTRG.28137.1	0.995851	3.41092e-20
ENSG00000007171	MSTRG.28138.11	0.995765	4.09509e-20
ENSG00000185046	MSTRG.27994.1	0.995692	4.78009e-20
ENSG00000242419	MSTRG.20717.6	0.995667	5.03303e-20
ENSG00000188730	MSTRG.28278.1	0.995646	5.26179e-20
ENSG00000197046	MSTRG.20281.2	0.995632	5.41196e-20
ENSG00000175287	ENST00000457478	0.995629	5.44747e-20
ENSG00000163975	MSTRG.27994.3	0.99562	5.54279e-20
ENSG00000107104	MSTRG.5369.1	0.995579	6.03279e-20
ENSG00000187922	MSTRG.28137.1	0.995578	6.04657e-20
ENSG00000257008	MSTRG.26282.1	0.995572	6.11656e-20
ENSG00000184185	MSTRG.27994.3	0.99556	6.26865e-20
ENSG00000175782	ENST00000319429	0.995547	6.43876e-20
ENSG00000007171	MSTRG.28136.1	0.99553	6.66091e-20
ENSG00000188730	MSTRG.22035.8	0.995522	6.76829e-20
ENSG00000185271	ENST00000456341	0.99544	7.97027e-20
ENSG00000182334	ENST00000564646	0.995418	8.32291e-20
ENSG00000107282	ENST00000457478	0.995172	1.33058e-19
ENSG00000175287	MSTRG.22035.9	0.995135	1.42545e-19
ENSG00000101230	ENST00000457478	0.995129	1.44164e-19
ENSG00000120327	MSTRG.28934.1	0.99504	1.69561e-19
ENSG00000184185	MSTRG.20900.1	0.995037	1.70431e-19
ENSG00000120327	ENST00000649077	0.994998	1.82977e-19
ENSG00000185028	ENST00000563761	0.994971	1.9192e-19
ENSG00000113248	MSTRG.3299.1	0.994939	2.03241e-19
ENSG00000166402	MSTRG.25256.1	0.994912	2.12979e-19
ENSG00000182601	MSTRG.11726.1	0.994887	2.22478e-19
ENSG00000172061	MSTRG.27994.5	0.994849	2.37971e-19
ENSG00000113248	MSTRG.29898.3	0.994843	2.40499e-19
ENSG00000188730	MSTRG.22035.7	0.994835	2.43684e-19
ENSG00000184185	MSTRG.31660.1	0.994812	2.53934e-19
ENSG00000166402	MSTRG.3830.2	0.994807	2.55891e-19
ENSG00000166402	MSTRG.3820.6	0.994775	2.70327e-19
ENSG00000142549	MSTRG.22035.4	0.994772	2.71969e-19
ENSG00000168502	ENST00000581670	0.994747	2.83709e-19
ENSG00000185046	MSTRG.8436.45	0.994632	3.445e-19
ENSG00000175287	MSTRG.7607.1	0.994615	3.54633e-19
ENSG00000021645	MSTRG.2776.1	0.994593	3.67923e-19
ENSG00000113248	MSTRG.30140.1	0.994543	3.9962e-19
ENSG00000206579	ENST00000609424	0.994527	4.10039e-19
ENSG00000007171	MSTRG.28138.7	0.99451	4.21628e-19
ENSG00000067606	MSTRG.29879.5	0.994487	4.38025e-19
ENSG00000083857	MSTRG.14224.1	0.994417	4.90204e-19
ENSG00000188730	MSTRG.17205.8	0.994383	5.17571e-19
ENSG00000175874	MSTRG.22073.1	0.994377	5.22864e-19
ENSG00000188730	ENST00000489369	0.994355	5.419e-19
ENSG00000135679	MSTRG.7389.32	0.994331	5.62359e-19
ENSG00000131409	MSTRG.21740.1	0.994329	5.64391e-19
ENSG00000187922	MSTRG.28138.11	0.99431	5.81404e-19
ENSG00000083857	ENST00000456341	0.994308	5.83801e-19
ENSG00000112319	ENST00000456341	0.99426	6.28838e-19
ENSG00000176956	ENST00000605503	0.994223	6.66552e-19
ENSG00000163975	ENST00000456341	0.994193	6.98059e-19
ENSG00000037280	MSTRG.25256.1	0.994153	7.43144e-19
ENSG00000067606	ENST00000456341	0.994102	8.02954e-19
ENSG00000170011	MSTRG.28143.1	0.9941	8.05592e-19
ENSG00000124785	MSTRG.21740.1	0.994042	8.78959e-19
ENSG00000007314	MSTRG.26282.1	0.993954	1.00371e-18
ENSG00000137936	ENST00000466632	0.993914	1.0638e-18
ENSG00000120324	MSTRG.30137.13	0.993897	1.09081e-18
ENSG00000131409	MSTRG.20153.1	0.993842	1.18188e-18
ENSG00000231292	MSTRG.8228.4	0.99382	1.2219e-18
ENSG00000092421	MSTRG.4229.1	0.993774	1.30607e-18
ENSG00000067715	ENST00000623395	0.993758	1.33585e-18
ENSG00000007171	ENST00000663591	0.993756	1.33968e-18
ENSG00000198643	MSTRG.20900.1	0.993746	1.3596e-18
ENSG00000092421	MSTRG.4228.1	0.993725	1.40027e-18
ENSG00000197410	MSTRG.27994.1	0.993679	1.49468e-18
ENSG00000185271	MSTRG.31660.1	0.993625	1.61417e-18
ENSG00000179796	ENST00000469437	0.993612	1.6431e-18
ENSG00000188730	MSTRG.22035.3	0.993494	1.93693e-18
ENSG00000120327	MSTRG.26282.1	0.993476	1.9848e-18
ENSG00000186907	ENST00000660562	0.993471	1.99974e-18
ENSG00000188730	MSTRG.22035.1	0.993418	2.14924e-18
ENSG00000185271	ENST00000488607	0.99339	2.23475e-18
ENSG00000149256	ENST00000609424	0.993342	2.3834e-18
ENSG00000197410	MSTRG.27994.3	0.993312	2.48127e-18
ENSG00000187922	MSTRG.28136.1	0.9933	2.52085e-18
ENSG00000182334	MSTRG.4943.21	0.993299	2.52652e-18
ENSG00000196782	MSTRG.28137.1	0.993226	2.78313e-18
ENSG00000163975	ENST00000623395	0.993215	2.82564e-18
ENSG00000137809	MSTRG.22111.1	0.99321	2.84398e-18
ENSG00000107104	MSTRG.27994.5	0.993188	2.92749e-18
ENSG00000002745	MSTRG.27994.2	0.993148	3.08557e-18
ENSG00000142549	MSTRG.22035.1	0.99311	3.24081e-18
ENSG00000104888	MSTRG.20281.2	0.992981	3.8281e-18
ENSG00000112319	MSTRG.28272.1	0.992906	4.21322e-18
ENSG00000007171	MSTRG.28138.4	0.992828	4.64423e-18
ENSG00000112319	ENST00000623395	0.992818	4.7041e-18
ENSG00000156011	MSTRG.26594.2	0.992806	4.77755e-18
ENSG00000177283	MSTRG.20153.1	0.992792	4.85891e-18
ENSG00000139915	MSTRG.17238.1	0.992792	4.85944e-18
ENSG00000106018	MSTRG.28272.1	0.992776	4.95897e-18
ENSG00000169418	MSTRG.28131.1	0.992763	5.03677e-18
ENSG00000137809	MSTRG.22108.1	0.992704	5.42008e-18
ENSG00000137809	MSTRG.22079.1	0.992667	5.66903e-18
ENSG00000185046	MSTRG.13652.8	0.992652	5.77692e-18
ENSG00000198643	MSTRG.31660.1	0.992612	6.06609e-18
ENSG00000101230	ENST00000656724	0.992603	6.13094e-18
ENSG00000187922	MSTRG.28138.8	0.992602	6.14055e-18
ENSG00000166402	MSTRG.22111.1	0.992528	6.71016e-18
ENSG00000142549	MSTRG.22035.3	0.99252	6.77552e-18
ENSG00000182601	MSTRG.11728.1	0.992505	6.90125e-18
ENSG00000185271	MSTRG.20900.1	0.992465	7.23189e-18
ENSG00000185271	MSTRG.14224.1	0.992453	7.33934e-18
ENSG00000145358	MSTRG.18480.1	0.992445	7.40742e-18
ENSG00000206579	MSTRG.27994.5	0.992441	7.44316e-18
ENSG00000175874	MSTRG.22073.5	0.99241	7.72257e-18
ENSG00000172061	ENST00000609424	0.992405	7.77323e-18
ENSG00000112319	MSTRG.27994.3	0.992401	7.80891e-18
ENSG00000131409	MSTRG.32433.1	0.992366	8.13286e-18
ENSG00000083857	MSTRG.28272.1	0.992364	8.15308e-18
ENSG00000166402	MSTRG.22108.1	0.992304	8.74552e-18
ENSG00000137809	MSTRG.22076.2	0.992303	8.76223e-18
ENSG00000037280	MSTRG.14438.1	0.992289	8.90668e-18
ENSG00000176887	MSTRG.17238.1	0.992264	9.16201e-18
ENSG00000169783	MSTRG.21740.1	0.992241	9.41295e-18
ENSG00000183166	MSTRG.8075.3	0.99223	9.53288e-18
ENSG00000124785	MSTRG.20153.1	0.992194	9.9326e-18
ENSG00000170011	MSTRG.28143.2	0.992161	1.03162e-17
ENSG00000131730	MSTRG.31733.1	0.992093	1.11532e-17
ENSG00000139971	ENST00000334342	0.992088	1.12148e-17
ENSG00000024422	MSTRG.32433.1	0.992084	1.12632e-17
ENSG00000186472	MSTRG.20153.1	0.992049	1.17193e-17
ENSG00000113248	MSTRG.30137.13	0.992027	1.20185e-17
ENSG00000176887	MSTRG.20153.1	0.991978	1.26935e-17
ENSG00000231292	ENST00000481738	0.991949	1.31037e-17
ENSG00000118308	MSTRG.27994.1	0.991949	1.31162e-17
ENSG00000166402	ENST00000670317	0.991937	1.32928e-17
ENSG00000106018	MSTRG.14224.1	0.991859	1.4491e-17
ENSG00000148483	MSTRG.29903.1	0.991857	1.45156e-17
ENSG00000001617	ENST00000421323	0.991816	1.51888e-17
ENSG00000182175	MSTRG.17238.1	0.991796	1.55162e-17
ENSG00000007171	MSTRG.22083.1	0.991771	1.59534e-17
ENSG00000196782	MSTRG.28138.11	0.991765	1.60634e-17
ENSG00000120327	MSTRG.30137.13	0.991733	1.66151e-17
ENSG00000197410	MSTRG.28272.1	0.991719	1.6872e-17
ENSG00000067715	MSTRG.27994.1	0.991713	1.69943e-17
ENSG00000166402	MSTRG.14438.1	0.991712	1.69987e-17
ENSG00000007314	MSTRG.28934.1	0.991667	1.78579e-17
ENSG00000118523	MSTRG.18103.4	0.99164	1.83867e-17
ENSG00000149596	MSTRG.8726.2	0.991622	1.87385e-17
ENSG00000132604	ENST00000641428	0.991608	1.90126e-17
ENSG00000196782	MSTRG.28136.1	0.991607	1.90353e-17
ENSG00000106018	MSTRG.29879.5	0.991567	1.98663e-17
ENSG00000187922	MSTRG.28138.7	0.991561	1.99962e-17
ENSG00000101230	MSTRG.22035.9	0.991555	2.01258e-17
ENSG00000131620	MSTRG.32433.1	0.991551	2.02078e-17
ENSG00000196782	MSTRG.28138.8	0.991537	2.0521e-17
ENSG00000254122	MSTRG.26594.8	0.991503	2.12714e-17
ENSG00000110492	MSTRG.14663.1	0.991462	2.22002e-17
ENSG00000118308	ENST00000413510	0.991428	2.30112e-17
ENSG00000242419	MSTRG.22073.2	0.991373	2.43547e-17
ENSG00000183166	MSTRG.14663.1	0.991311	2.59795e-17
ENSG00000117971	MSTRG.21740.1	0.9913	2.62749e-17
ENSG00000153822	ENST00000473898	0.99127	2.71018e-17
ENSG00000168502	ENST00000609424	0.991245	2.78083e-17
ENSG00000037280	ENST00000562826	0.991245	2.78147e-17
ENSG00000174059	MSTRG.2776.1	0.991211	2.87901e-17
ENSG00000184185	MSTRG.29532.1	0.991206	2.8947e-17
ENSG00000131773	MSTRG.18103.4	0.991198	2.91661e-17
ENSG00000124785	MSTRG.32433.1	0.991162	3.02615e-17
ENSG00000067606	MSTRG.27994.3	0.991038	3.42796e-17
ENSG00000067715	MSTRG.14224.1	0.991008	3.53309e-17
ENSG00000179796	MSTRG.11986.1	0.990947	3.75386e-17
ENSG00000102302	MSTRG.17873.3	0.990938	3.78896e-17
ENSG00000175287	ENST00000656724	0.990928	3.82586e-17
ENSG00000240764	MSTRG.22083.1	0.990841	4.16836e-17
ENSG00000257008	MSTRG.28934.1	0.990828	4.22232e-17
ENSG00000002745	MSTRG.5369.1	0.990815	4.27261e-17
ENSG00000106018	MSTRG.27994.1	0.990809	4.30085e-17
ENSG00000175287	MSTRG.22035.1	0.99076	4.5097e-17
ENSG00000083857	MSTRG.27994.3	0.990757	4.5232e-17
ENSG00000112218	ENST00000623395	0.990753	4.53903e-17
ENSG00000104723	MSTRG.26282.1	0.990752	4.54548e-17
ENSG00000175287	MSTRG.22035.4	0.990746	4.57236e-17
ENSG00000112319	ENST00000488607	0.990694	4.80523e-17
ENSG00000166402	MSTRG.3829.1	0.990691	4.8198e-17
ENSG00000166173	ENST00000413510	0.99069	4.82569e-17
ENSG00000163975	MSTRG.27994.1	0.990639	5.06746e-17
ENSG00000112218	MSTRG.27994.1	0.990556	5.48728e-17
ENSG00000007314	ENST00000649077	0.990508	5.74146e-17
ENSG00000142549	MSTRG.14302.1	0.99044	6.11869e-17
ENSG00000139915	MSTRG.18103.4	0.99043	6.17494e-17
ENSG00000175287	MSTRG.22035.3	0.990422	6.22528e-17
ENSG00000188730	MSTRG.14307.11	0.990392	6.40294e-17
ENSG00000112319	MSTRG.27994.1	0.990382	6.45769e-17
ENSG00000107282	ENST00000656724	0.990361	6.5906e-17
ENSG00000135547	ENST00000334342	0.990357	6.60978e-17
ENSG00000148483	MSTRG.3477.1	0.990335	6.74925e-17
ENSG00000107282	MSTRG.22035.9	0.990323	6.8224e-17
ENSG00000142549	ENST00000656724	0.990308	6.91693e-17
ENSG00000002745	MSTRG.13652.6	0.990287	7.05818e-17
ENSG00000124785	MSTRG.17238.1	0.990264	7.20352e-17
ENSG00000186907	MSTRG.20153.1	0.990224	7.47947e-17
ENSG00000101230	MSTRG.7607.1	0.990205	7.60509e-17
ENSG00000231292	MSTRG.28143.2	0.990173	7.83025e-17
ENSG00000240184	MSTRG.15199.2	0.990172	7.84161e-17
ENSG00000182580	MSTRG.22073.6	0.990149	8.00877e-17
ENSG00000101190	MSTRG.14663.1	0.990107	8.31609e-17
ENSG00000101230	MSTRG.26019.1	0.990087	8.47179e-17
ENSG00000149256	ENST00000656724	0.990069	8.61013e-17
ENSG00000087303	MSTRG.28272.1	0.99005	8.75669e-17

## Sheet: Table S6
TABLE S6 Summary of related work on lncRNAs in B-ALL
Study	Samples	Methods	Main findings	Reference
Fernandoet al., 2015	Peripheral blood mononuclear cellsderived from 20 B-ALL samples with three common translocations, namely, t(12; 21), TEL-AML1(n=6); t(1;19) E2A-PBX (n=7); and t(4;11) MLL-AF4 (n=7)	Microarray	LncRNA BALR-2 plays a role in the glucocorticoid response pathway to regulate the pathogenesis and/or clinical responsiveness of B-ALL	[19]
Lajoie et al., 2016	White blood cell pellets obtained from bone marrow of 56 pre-B cell childhood ALL patients and CD10+CD19+ pre-B cellsisolated from human cord blood of 3 normal controls	NGS	The deregulated expression of 799 lncRNAs is observed in pre-B ALL, 122 of which were subtype-specific, and these lncRNAs were mainly enriched in thecell division, T cell receptor signaling pathway and innate immune response.	[20]
Cuadros et al., 2019	42 bone marrow samples from pediatric B-ALL patients including ETV6- RUNX1-positive and ETV6-RUNX1-negative, and four bone marrows from healthy donors. However, to provide insights into ETV6-RUNX1-specific lncRNA expression signatures, they compared lncRNA expression in ETV6- RUNX1-positive vs. ETV6-RUNX1-negative pediatric BALL without comparing healthy controls.	Microarray	117 differentially expressed lncRNAs were identified, and by constructing the co-expression network, the top differentially expressed lncRNA/mRNA pair was TCL6/TCL1B that may function in the the EGFR/AKT pathway.	[21]
James et al., 2019	Bone marrow mononuclear cells were obtained from 40 diagnosis and 42 relapse samples from 45 B-ALL patients	NGS	They demonstrated a strong correlation between the DUX4-specific lncRNAs and genes associated with the regulation of TGF-β and Hippo signaling pathways. In addition, Ph-like-specific lncRNAs were related to the genes implicated in the activation of PI3K-AKT, mTOR, and JAK-STAT signaling pathways.	[17]
Affinitoet al., 2019	Comparing bone marrow mononuclear cells obtained from 3 patients and fresh venous blood collected from 3 healthy volunteers	NGS	They identified 24 key lncRNA, and these lncRNAs may play an important role in B–ALL pathogenesis by impacting "Hematopoietic Cell Lineage" and "Pathways in cancer" signalling pathway.	[36]
Bárcenas-López al., 2020	BM-derived leukemic blasts were obtained form 39 B-ALL patients with early relapse and 23 B-ALL patients with no relapse	Microarray	They detected 57 lncRNAs differentially expressed, in which INC00152 and LINC01013 were among the most up-and down-regulated. The lncRNA–mRNA network analysis indicated that LINC00152 potentially regulates genes related to the biological process including cell substrate adhesion and peptidyl–tyrosine autophosphorylation.	[22]
